# Supplementary material for: Integrating and formatting biomedical data as pre-calculated knowledge graph embeddings in the Bioteque
Source: Nat Commun. 2022 Sep 9;13:5304. doi: 10.1038/s41467-022-33026-0 (PMC9463154; doi:10.1038/s41467-022-33026-0)
Supplement: Supplementary file 5 — Supplementary Data 1 [file 41467_2022_33026_MOESM5_ESM.xlsx]

## Sheet: Legend
Legend Nodes universe considered in the resource for each of the embedded entities. The node name together with some metadata are provided along the identifier. The ‘pruned general terms’ tab contains those entities that were removed from ontologies.

## Sheet: CLL
	code	name	synonyms	other_ids	type
0	CVCL_0001	HEL	Hel|GM06141|GM06141B|Human ErythroLeukemia	CelloPub=CLPUB00447|DOI=10.1007/978-1-4757-1647-4_13|PubMed=6177045|PubMed=8558913|PubMed=9290701|PubMed=9510473|PubMed=9738977|PubMed=11021758|PubMed=14504097|PubMed=16408098|PubMed=20164919|PubMed=22460905|PubMed=23955599|PubMed=25485619|PubMed=27397505|PubMed=29533902|PubMed=30285677|PubMed=30894373|PubMed=31068700|PubMed=31160637|PubMed=31978347	Cancer cell line
1	CVCL_0002	HL-60	HL 60|HL60	DOI=10.1016/B978-0-12-221970-2.50457-5|DOI=10.1159/000415060|PubMed=271272|PubMed=288488|PubMed=1574572|PubMed=1970118|PubMed=2140233|PubMed=2545346|PubMed=2858093|PubMed=3335022|PubMed=3422031|PubMed=3860286|PubMed=6091813|PubMed=6255959|PubMed=6582512|PubMed=6945469|PubMed=6996765|PubMed=7630190|PubMed=8316623|PubMed=8343448|PubMed=8558913|PubMed=8562479|PubMed=9434637|PubMed=9510473|PubMed=955…	Cancer cell line
2	CVCL_0003	HMC-1	HMC1	DOI=10.1016/B978-0-12-221970-2.50457-5|PubMed=3131594|PubMed=7691885|PubMed=8191224|PubMed=8950460	Cancer cell line
3	CVCL_0004	K-562	K562|K 562|GM05372|GM05372E	CelloPub=CLPUB00447|DOI=10.1016/B978-0-12-221970-2.50457-5|DOI=10.1101/192344|PubMed=163658|PubMed=367973|PubMed=528075|PubMed=570644|PubMed=924690|PubMed=2041050|PubMed=2140233|PubMed=2446768|PubMed=2465826|PubMed=3023859|PubMed=3332852|PubMed=3335022|PubMed=3856862|PubMed=3857109|PubMed=6091813|PubMed=6582512|PubMed=6996765|PubMed=7194480|PubMed=8558913|PubMed=9290701|PubMed=9510473|PubMed=9738…	Cancer cell line
4	CVCL_0005	NB4	NB-4|NB.4	DOI=10.1016/B978-0-12-221970-2.50457-5|Patent=US5589345|PubMed=1453773|PubMed=1995093|PubMed=7630193|PubMed=9737686|PubMed=11704857|PubMed=12353268|PubMed=14504097|PubMed=15843827|PubMed=16408098|PubMed=22460905|PubMed=23325432|PubMed=23955599|PubMed=25894527|PubMed=25984343|PubMed=27397505|PubMed=30285677|PubMed=30894373|PubMed=31068700|PubMed=31160637	Cancer cell line
5	CVCL_0006	THP-1	THP1|THP 1|THPI|THP-1(ATCC)|Tohoku Hospital Pediatrics-1	DOI=10.1016/B978-0-12-221970-2.50457-5|PubMed=1571549|PubMed=1915666|PubMed=6091813|PubMed=6970727|PubMed=8558913|PubMed=9290701|PubMed=9379676|PubMed=9510473|PubMed=9738977|PubMed=11066077|PubMed=11414198|PubMed=12068308|PubMed=14504097|PubMed=14671638|PubMed=15843827|PubMed=16408098|PubMed=19377474|PubMed=20215515|PubMed=22460905|PubMed=22481983|PubMed=22645513|PubMed=22674354|PubMed=23097634|P…	Cancer cell line
6	CVCL_0007	U-937	U937|U 937	DOI=10.1007/978-1-4757-1647-4_13|DOI=10.1007/978-94-011-3550-4_20|DOI=10.1016/j.actaastro.2013.06.007|DOI=10.1159/000415060|PubMed=178611|PubMed=1083890|PubMed=1571549|PubMed=1913629|PubMed=2140233|PubMed=6091813|PubMed=6582512|PubMed=8300570|PubMed=8547074|PubMed=8558913|PubMed=8558920|PubMed=8643484|PubMed=9371509|PubMed=9510473|PubMed=9685479|PubMed=9738977|PubMed=10352142|PubMed=10676951|PubM…	Cancer cell line
7	CVCL_0008	Daudi	DAUDI|NK-10A|NK-10a|NK 10a|NK10a|GM03190|GM3190|GM03190A|GM17346	CelloPub=CLPUB00447|PubMed=170370|PubMed=216485|PubMed=2052620|PubMed=2140233|PubMed=3034807|PubMed=3080238|PubMed=3518877|PubMed=3785169|PubMed=4122458|PubMed=4174339|PubMed=4178827|PubMed=4321974|PubMed=4364259|PubMed=5021706|PubMed=6200433|PubMed=6286763|PubMed=6500159|PubMed=6547209|PubMed=6582512|PubMed=6935474|PubMed=7316467|PubMed=7849311|PubMed=8197130|PubMed=8301159|PubMed=8515068|PubMed…	Cancer cell line
8	CVCL_0009	HDLM-2	HD-LM-2|HDLM2	DOI=10.1016/B978-0-12-221970-2.50457-5|PubMed=2602652|PubMed=2690233|PubMed=3713248|PubMed=8558920|PubMed=9685479|PubMed=12581897|PubMed=17065008|PubMed=20164919|PubMed=22460905|PubMed=25894527|PubMed=27397505|PubMed=29533902|PubMed=30894373|PubMed=31068700|PubMed=31160637	Cancer cell line
9	CVCL_0010	Karpas-707	KARPAS-707|Karpas 707|KARPAS 707|Karpas707	DOI=10.1007/978-1-4613-2823-0_29|DOI=10.1016/B978-0-12-221970-2.50457-5|PubMed=3332852|PubMed=7079750|PubMed=10936422|PubMed=11172031|PubMed=17254797|PubMed=23074853	Cancer cell line
10	CVCL_0011	KM-3	KM3|Km3	PubMed=68013|PubMed=12592342|PubMed=20143388	Cancer cell line
11	CVCL_0012	LP-1	LP1	DOI=10.1016/B978-0-12-221970-2.50457-5|PubMed=2784066|PubMed=10583232|PubMed=10936422|PubMed=11157491|PubMed=16956823|PubMed=17171682|PubMed=17692805|PubMed=18647998|PubMed=18700954|PubMed=20164919|PubMed=21173094|PubMed=22460905|PubMed=25485619|PubMed=25688540|PubMed=25984343|PubMed=27397505|PubMed=28196595|PubMed=30285677|PubMed=30545397|PubMed=30894373|PubMed=31068700|PubMed=31160637	Cancer cell line
12	CVCL_0013	MOLT-4	Molt-4|MOLT 4|Molt 4|MOLT.4|MOLT4|Molt4|GM02219|GM02219C|GM2219C|GM02219D	CelloPub=CLPUB00447|DOI=10.1016/B978-0-12-221970-2.50457-5|DOI=10.11418/jtca1981.15.4_211|DOI=10.4172/2157-7145.S2-005|PubMed=165156|PubMed=2041050|PubMed=2140233|PubMed=2144611|PubMed=2846092|PubMed=3335022|PubMed=4547172|PubMed=4567231|PubMed=6181032|PubMed=6198871|PubMed=6200433|PubMed=6582512|PubMed=8127147|PubMed=8316623|PubMed=8547074|PubMed=8558913|PubMed=8641406|PubMed=9510473|PubMed=9685…	Cancer cell line
13	CVCL_0014	RPMI-8226	RPMI 8226|RPMI.8226|RPMI8226|RPMI no. 8226|RPMI no 8226|RPMI #8226|8226|RPMI 8226/S|RPMI-8226S|RPMI8226/S|8226/S|Roswell Park Memorial Institute 8226|GM02132|GM2132|GM 2132|GM02132C|Simpson	CelloPub=CLPUB00447|DOI=10.1007/978-1-4757-1647-4_11|DOI=10.1016/B978-0-12-221970-2.50457-5|DOI=10.1016/B978-0-12-427150-0.50135-2|PubMed=1720489|PubMed=2041050|PubMed=2140233|PubMed=2537114|PubMed=3893568|PubMed=4177524|PubMed=4366935|PubMed=5243066|PubMed=6042436|PubMed=8943038|PubMed=9290701|PubMed=9510473|PubMed=10087940|PubMed=10557056|PubMed=10583232|PubMed=10700174|PubMed=10936422|PubMed=1…	Cancer cell line
14	CVCL_0015	U-266/70			Cancer cell line
15	CVCL_0016	U-266/84		PubMed=3133230	Cancer cell line
16	CVCL_0017	U-698-M	U-698 M|U-698M|U698-M|U698M|U-698|U698	DOI=10.1016/B978-0-12-221970-2.50457-5|PubMed=3518877|PubMed=4136723|PubMed=4369887|PubMed=20164919|PubMed=25485619|PubMed=27397505|PubMed=28196595|PubMed=30894373	Cancer cell line
17	CVCL_0018	D341 Med	D-341 Med|D-341 MED|D-341Med|D-341MED|D341Med|D341MD|D-341|D341|Med 341|H341	PubMed=1822845|PubMed=3279793|PubMed=8275086|PubMed=20215515|PubMed=20847082|PubMed=22460905|PubMed=27498314|PubMed=27812533|PubMed=30894373|PubMed=31068700|PubMed=31963405	Cancer cell line
18	CVCL_0019	SH-SY5Y	SHSY5Y|SHSY-5Y|SH-Sy5y|SK-SH-SY5Y|SY5Y|SH-SY5Y Parental	PubMed=1354203|PubMed=2535691|PubMed=2846152|PubMed=4748425|PubMed=6137586|PubMed=10630978|PubMed=15150091|PubMed=15720811|PubMed=16120276|PubMed=16822308|PubMed=18957096|PubMed=22213050|PubMed=22460905|PubMed=23421552|PubMed=24466371|PubMed=25182563|PubMed=25730103|PubMed=25884760|PubMed=26342562|PubMed=26972028|PubMed=27141528|PubMed=28118852|PubMed=28350380|PubMed=28601559|PubMed=30894373|PubM…	Cancer cell line
19	CVCL_0020	U-138MG	U-138 MG|U-138-MG|U138-MG|U 138 MG|U138MG|U138|138 MG|138MG	DOI=10.1007/978-1-4757-1647-4_7|DOI=10.1016/B978-0-12-333530-2.50005-8|PubMed=450131|PubMed=833871|PubMed=2454731|PubMed=3518877|PubMed=3675803|PubMed=4134536|PubMed=4313504|PubMed=4337530|PubMed=4369403|PubMed=6220172|PubMed=6260907|PubMed=6582512|PubMed=10416987|PubMed=14614447|PubMed=16697959|PubMed=19365568|PubMed=19435942|PubMed=20215515|PubMed=22282976|PubMed=22460905|PubMed=22570425|PubMed…	Cancer cell line
20	CVCL_0021	U-251MG	U-251 MG|U-251-MG|U-251_MG|U251-MG|U251MG|U-251|U251|U251n|U251N|251 MG|251MG	DOI=10.1007/978-1-4757-1647-4_7|DOI=10.1016/B978-0-12-333530-2.50005-8|PubMed=450131|PubMed=608846|PubMed=833871|PubMed=2041050|PubMed=3335022|PubMed=3518877|PubMed=3675803|PubMed=4134536|PubMed=4369403|PubMed=6260907|PubMed=6582512|PubMed=7693337|PubMed=7763724|PubMed=8104691|PubMed=8878451|PubMed=9220028|PubMed=9614553|PubMed=10416987|PubMed=10551321|PubMed=10560660|PubMed=10700174|PubMed=14614…	Cancer cell line
21	CVCL_0022	U-87MG ATCC	U-87MG|U-87 MG|U87 MG|U-87-MG|U87-MG|U87MG|U-87|U87|87 MG|87MG	PubMed=327080|PubMed=450131|PubMed=833871|PubMed=3518877|PubMed=7459858|PubMed=7763724|PubMed=8069455|PubMed=10074188|PubMed=10416987|PubMed=10560660|PubMed=11414198|PubMed=11966317|PubMed=14614447|PubMed=16232199|PubMed=16697959|PubMed=19365568|PubMed=19435942|PubMed=20126413|PubMed=20164919|PubMed=20215515|PubMed=20587068|PubMed=20593219|PubMed=21406405|PubMed=22282976|PubMed=22460905|PubMed=22…	Cancer cell line
22	CVCL_0023	A-549	A 549|A549|NCI-A549|A549/ATCC|A549 ATCC|A549ATCC|hA549	DOI=10.5897/IJBMBR2013.0154|PubMed=175022|PubMed=327080|PubMed=833871|PubMed=842942|PubMed=924690|PubMed=2041050|PubMed=2388294|PubMed=3129183|PubMed=3335022|PubMed=3413074|PubMed=3518877|PubMed=3940644|PubMed=3945555|PubMed=4357758|PubMed=6148444|PubMed=6500159|PubMed=6935474|PubMed=7065527|PubMed=7459858|PubMed=7736387|PubMed=8286010|PubMed=8626706|PubMed=9023415|PubMed=9178645|PubMed=9290701|P…	Cancer cell line
23	CVCL_0024	SCLC-21H	SCLC21H	PubMed=1320893|PubMed=1845952|PubMed=2438285|PubMed=2473086|PubMed=3029138|PubMed=11414198|PubMed=20164919|PubMed=22460905|PubMed=25485619|PubMed=25960936|PubMed=30894373|PubMed=31068700	Cancer cell line
24	CVCL_0025	Caco-2	CaCo-2|CACO-2|Caco 2|CACO 2|CACO2|CaCo2|CaCO2|Caco2|Caco-2/ATCC	PubMed=327080|PubMed=833871|PubMed=2914637|PubMed=3349466|PubMed=3518877|PubMed=6935474|PubMed=7459858|PubMed=9294210|PubMed=10612807|PubMed=10737795|PubMed=11414198|PubMed=12584437|PubMed=14599474|PubMed=15316659|PubMed=15868485|PubMed=16418264|PubMed=16854228|PubMed=18258742|PubMed=20570890|PubMed=20606684|PubMed=20831567|PubMed=21607810|PubMed=23272949|PubMed=23932154|PubMed=24042735|PubMed=24…	Cancer cell line
25	CVCL_0026	Capan-2	CaPan-2|CAPAN-2|Capan 2|CAPAN 2|Capan2|CAPAN2	CelloPub=CLPUB00416|DOI=10.4172/jpb.1000057|PubMed=1630814|PubMed=1764370|PubMed=3019537|PubMed=3518877|PubMed=6582512|PubMed=6935474|PubMed=7459858|PubMed=7809022|PubMed=8026879|PubMed=8286197|PubMed=8426738|PubMed=10027410|PubMed=11169957|PubMed=11169959|PubMed=12692724|PubMed=12800145|PubMed=14695172|PubMed=15126341|PubMed=15367885|PubMed=15688027|PubMed=15770730|PubMed=18298655|PubMed=1838079…	Cancer cell line
26	CVCL_0027	Hep-G2	HEP-G2|Hep G2|HEP G2|HepG2|HEPG2	DOI=10.1101/378497|DOI=10.11418/jtca1981.16.3_173|DOI=10.1385/CP:1:3-4:313|Patent=US4393133|PubMed=233137|PubMed=2439335|PubMed=6248960|PubMed=8050184|PubMed=8384076|PubMed=8389256|PubMed=9178645|PubMed=9359923|PubMed=11050057|PubMed=12029633|PubMed=12068308|PubMed=14980111|PubMed=15767549|PubMed=17254797|PubMed=19751877|PubMed=20069059|PubMed=20215515|PubMed=20228232|PubMed=20937217|PubMed=21269…	Cancer cell line
27	CVCL_0028	AN3-CA	AN3 CA|AN3 Ca|AN3CA|AN-3|AN3|Acanthosis Nigricans 3rd attempt-CArcinoma	PubMed=327080|PubMed=3518877|PubMed=6220172|PubMed=14207855|PubMed=20164919|PubMed=20215515|PubMed=20218740|PubMed=20944090|PubMed=22460905|PubMed=22710073|PubMed=25485619|PubMed=27397505|PubMed=28196595|PubMed=30894373|PubMed=31068700	Cancer cell line
28	CVCL_0029	EFO-21	EFO 21|EFO21	PubMed=6405069|PubMed=12661003|PubMed=20164919|PubMed=22460905|PubMed=23839242|PubMed=25984343|PubMed=27397505|PubMed=28196595|PubMed=30485824|PubMed=30894373|PubMed=31068700	Cancer cell line
29	CVCL_0030	HeLa	HELA|Hela|He La|He-La|Henrietta Lacks cells|Helacyton gartleri	CelloPub=CLPUB00047|CelloPub=CLPUB00262|CelloPub=CLPUB00376|CelloPub=CLPUB00377|CelloPub=CLPUB00468|CelloPub=CLPUB00507|DOI=10.1007/978-1-4757-1647-4_13|PubMed=1522048|PubMed=2990217|PubMed=3028716|PubMed=3371749|PubMed=3518877|PubMed=4942173|PubMed=5668122|PubMed=6935474|PubMed=8380785|PubMed=9892199|PubMed=12001993|PubMed=12661003|PubMed=12793746|PubMed=13052828|PubMed=13261081|PubMed=14031339|…	Cancer cell line
30	CVCL_0031	MCF-7	MCF 7|MCF.7|MCF7|Michigan Cancer Foundation-7|ssMCF-7|ssMCF7|MCF7/WT|IBMF-7|MCF7-CTRL	CelloPub=CLPUB00336|CelloPub=CLPUB00423|DOI=10.1016/B978-0-12-333530-2.50009-5|DOI=10.4172/2157-7145.S2-005|PubMed=1000504|PubMed=1000505|PubMed=1000506|PubMed=1911442|PubMed=3335022|PubMed=3518877|PubMed=3702420|PubMed=4357757|PubMed=6582512|PubMed=6935474|PubMed=7228867|PubMed=7498097|PubMed=7531416|PubMed=8626706|PubMed=8824553|PubMed=9242427|PubMed=9671407|PubMed=10700174|PubMed=10862037|PubM…	Cancer cell line
31	CVCL_0032	SiHa	Siha|SIHA	PubMed=327080|PubMed=833871|PubMed=1394225|PubMed=2990217|PubMed=3029430|PubMed=3029760|PubMed=3518877|PubMed=5529598|PubMed=15531914|PubMed=17311676|PubMed=20164919|PubMed=20215515|PubMed=20429727|PubMed=21439369|PubMed=23881600|PubMed=24134916|PubMed=24201445|PubMed=25485619|PubMed=27397505|PubMed=29156801|PubMed=30894373|PubMed=31068700	Cancer cell line
32	CVCL_0033	SK-BR-3	SK-Br-3|Sk-Br-3|SK BR 03|SKBR-3|SKBr-3|SK-BR3|SKBr3|SkBr3|SKBR3	CelloPub=CLPUB00423|DOI=10.1007/978-1-4757-1647-4_5|DOI=10.1016/B978-0-12-333530-2.50009-5|PubMed=327080|PubMed=833871|PubMed=1013510|PubMed=3518877|PubMed=6500159|PubMed=6582512|PubMed=6935474|PubMed=7017212|PubMed=9671407|PubMed=10862037|PubMed=11044355|PubMed=12800145|PubMed=15677628|PubMed=16397213|PubMed=16541312|PubMed=17157791|PubMed=18516279|PubMed=19582160|PubMed=19593635|PubMed=19727395…	Cancer cell line
33	CVCL_0034	NTERA-2	NTera-2|Ntera-2|NTera 2|NTERA2|NTera2|N-Tera-2|NT-2|NT2	PubMed=3293662|PubMed=6694356|PubMed=16919167|PubMed=25485619	Cancer cell line
34	CVCL_0035	PC-3	PC3|PC.3	DOI=10.4172/2157-7145.S2-005|PubMed=447482|PubMed=571045|PubMed=3335022|PubMed=3518877|PubMed=6244232|PubMed=8104329|PubMed=8687134|PubMed=9018337|PubMed=9823299|PubMed=10700174|PubMed=10702678|PubMed=10754530|PubMed=10972993|PubMed=11135431|PubMed=11172901|PubMed=11414198|PubMed=12725112|PubMed=14518029|PubMed=15486987|PubMed=15748285|PubMed=17088437|PubMed=17254797|PubMed=19372543|PubMed=201649…	Cancer cell line
35	CVCL_0036	RT-4	RT4|RT4P	PubMed=327080|PubMed=571047|PubMed=833871|PubMed=864752|PubMed=870558|PubMed=1114348|PubMed=3518877|PubMed=3708594|PubMed=5503601|PubMed=6220172|PubMed=6244232|PubMed=6582512|PubMed=6823318|PubMed=7017212|PubMed=7459858|PubMed=7787250|PubMed=8873383|PubMed=9850064|PubMed=11207054|PubMed=11921286|PubMed=15846775|PubMed=16885334|PubMed=20164919|PubMed=20215515|PubMed=22460905|PubMed=23401075|PubMed…	Cancer cell line
36	CVCL_0037	A-431	A431|A431/P	PubMed=212188|PubMed=1394225|PubMed=2228902|PubMed=2758419|PubMed=2990217|PubMed=4357758|PubMed=6092175|PubMed=6254071|PubMed=6500159|PubMed=9290701|PubMed=9887230|PubMed=17178626|PubMed=20164919|PubMed=20215515|PubMed=22108792|PubMed=22282976|PubMed=23637631|PubMed=24804581|PubMed=25485619|PubMed=25894527|PubMed=25960936|PubMed=26989177|PubMed=27397505|PubMed=28176443|PubMed=30894373	Cancer cell line
37	CVCL_0038	HaCaT	HaCAT|HACAT|Hacat	PubMed=2450098|PubMed=8162337|PubMed=8504475|PubMed=9290701|PubMed=9406811|PubMed=10523843|PubMed=11583982|PubMed=15389883|PubMed=20097197|PubMed=21269460|PubMed=21868764|PubMed=26989177|PubMed=29660373|PubMed=31629070	Spontaneously immortalized cell line
38	CVCL_0039	SK-MEL-30	SK-Mel-30|SK Mel 30|SKMEL-30|Sk Mel30|AW-Mel	DOI=10.1007/978-1-4615-7228-2_39|PubMed=978138|PubMed=1067619|PubMed=1716514|PubMed=3081645|PubMed=3473501|PubMed=3518877|PubMed=6864164|PubMed=6933476|PubMed=7175440|PubMed=7509835|PubMed=10766161|PubMed=15009714|PubMed=20164919|PubMed=21725359|PubMed=22460905|PubMed=24576830|PubMed=25485619|PubMed=27397505|PubMed=30894373|PubMed=31068700|PubMed=31978347	Cancer cell line
39	CVCL_0040	WM115	WM-115|WM 115|WM115F|WM115-mel|WM115mel|WC00079	PubMed=2253310|PubMed=3020539|PubMed=3856042|PubMed=4053039|PubMed=15009714|PubMed=15467732|PubMed=15592718|PubMed=16827748|PubMed=18632627|PubMed=20164919|PubMed=20215515|PubMed=21424129|PubMed=22460905|PubMed=25485619|PubMed=27397505|PubMed=28196595|PubMed=30894373|PubMed=31068700|PubMed=31978347	Cancer cell line
40	CVCL_0041	Rh30	RH30|RH-30|Rh-30|RH30SJ|SJRH-30|SJRH30|SJ-RH30|SJ-Rh 30|SJRH 30|SJCRH30|RC13|RMS 13|RMS13	PubMed=3691179|PubMed=7536457|PubMed=8383879|PubMed=8617485|PubMed=11051265|PubMed=17354236|PubMed=19147553|PubMed=19235922|PubMed=20164919|PubMed=20215515|PubMed=20922763|PubMed=21948088|PubMed=22142829|PubMed=22460905|PubMed=23578105|PubMed=23665679|PubMed=23882450|PubMed=25485619|PubMed=25749379|PubMed=26351324|PubMed=27397505|PubMed=28196595|PubMed=30894373|PubMed=31068700|PubMed=31448612|Pub…	Cancer cell line
41	CVCL_0042	U2OS	U-2 OS|U-2OS|U-2-OS|U2-OS|U20-S|U20S|2T	PubMed=833871|PubMed=2823272|PubMed=3518877|PubMed=6081590|PubMed=7017212|PubMed=8040301|PubMed=8275086|PubMed=8617485|PubMed=12645653|PubMed=15150091|PubMed=15736406|PubMed=17354236|PubMed=18359981|PubMed=19787792|PubMed=20164919|PubMed=20215515|PubMed=21519327|PubMed=22068332|PubMed=22278370|PubMed=22460905|PubMed=24136885|PubMed=24618588|PubMed=25485619|PubMed=25894527|PubMed=25960936|PubMed=2…	Cancer cell line
42	CVCL_0043	U-2197	U2197	PubMed=2556928	Cancer cell line
43	CVCL_0044	BeWo	BEWO|Be Wo|Be-Wo	DOI=10.1007/0-306-46861-1_8|PubMed=2720636|PubMed=2878840|PubMed=3518877|PubMed=4038916|PubMed=4299001|PubMed=5753554|PubMed=6174649|PubMed=6682628|PubMed=7153601|PubMed=7937597|PubMed=11897413|PubMed=14207855|PubMed=16797695|PubMed=20215515|PubMed=28161053	Cancer cell line
44	CVCL_0045	HEK293	Hek293|HEK-293|HEK/293|HEK 293|HEK;293|293|293 HEK|293 Ad5|Human Embryonic Kidney 293	PubMed=886304|PubMed=9217065|PubMed=15218237|PubMed=21214938|PubMed=21269460|PubMed=21502043|PubMed=22278370|PubMed=23325432|PubMed=24618588|PubMed=25182477|PubMed=25807930|PubMed=25894527|PubMed=25903999|PubMed=25960936|PubMed=27233776|PubMed=27577262|PubMed=28196595|PubMed=29660373|PubMed=30260228	Transformed cell line
45	CVCL_0046	HTh83	Hth83|HTH83|HTh 83|HTh-83|hth83|U-Hth83	PubMed=10918212|PubMed=17465858|PubMed=21868764|PubMed=23833040|PubMed=25365311|PubMed=30737244	Cancer cell line
46	CVCL_0047	TIME	Telomerase-Immortalized human Microvascular Endothelial cells	PubMed=11795943	Telomerase immortalized cell line
47	CVCL_0058	HeLa S3	HeLa s3|HeLa-S3|HELA-S3|HeLa/S3|HeLa.S3|HeLa S 3|HeLa S-3|HeLaS3|S3-HeLa|S3 HeLa	CelloPub=CLPUB00481|DOI=10.11418/jtca1981.17.3_101|PubMed=566722|PubMed=978597|PubMed=1522048|PubMed=3756862|PubMed=3986962|PubMed=9290701|PubMed=13286432|PubMed=16589695|PubMed=23325432|PubMed=23925245|PubMed=30175587	Cancer cell line
48	CVCL_0059	Vero	VERO|VeroCCL81|Verda reno	CelloPub=CLPUB00126|CelloPub=CLPUB00328|DOI=10.1101/2020.03.02.972935|DOI=10.12665/J63.Morgan|PubMed=4043530|PubMed=6027511|PubMed=6298990|PubMed=10403033|PubMed=10494966|PubMed=12667817|PubMed=16494729|PubMed=19016439|PubMed=19768803|PubMed=19941903|PubMed=22059503|PubMed=24975811|PubMed=25267831|PubMed=25903999	Spontaneously immortalized cell line
49	CVCL_0060	NCI-H1299	H1299|H-1299|NCIH1299	PubMed=1311061|PubMed=1563005|PubMed=1565469|PubMed=8806092|PubMed=11030152|PubMed=12068308|PubMed=17332333|PubMed=18083107|PubMed=19472407|PubMed=20215515|PubMed=20679594|PubMed=22460905|PubMed=22961666|PubMed=24335698|PubMed=25485619|PubMed=25984343|PubMed=26929325|PubMed=27397505|PubMed=28196595|PubMed=29444439|PubMed=30038707|PubMed=30894373|PubMed=31068700|PubMed=31978347	Cancer cell line
50	CVCL_0061	NPrEC	PrEC|Prostate Epithelial Cell		Finite cell line
51	CVCL_0062	MDA-MB-231	MDA-MB 231|MDA.MB.231|MDA MB 231|MDA MB231|MDA Mb231|MDA-MB231|MDAMB-231|MDAMB231|MDA-231|MDA231|MB231|MD Anderson-Metastatic Breast-231	CelloPub=CLPUB00423|DOI=10.1016/B978-0-12-333530-2.50009-5|DOI=10.4172/2157-7145.S2-005|PubMed=730202|PubMed=833871|PubMed=1000504|PubMed=1000505|PubMed=1000506|PubMed=3335022|PubMed=3518877|PubMed=4412247|PubMed=6582512|PubMed=6935474|PubMed=7000337|PubMed=7272986|PubMed=7459858|PubMed=7902062|PubMed=8824553|PubMed=9671407|PubMed=10700174|PubMed=11687795|PubMed=11697798|PubMed=12068308|PubMed=12…	Cancer cell line
52	CVCL_0063	HEK293T	Hek293T|HEK-293T|HEK 293T|HEK-293-T|HEK 293 T|293-T|293 T|293T|Human Embryonic Kidney 293T|293tsA1609neo	PubMed=3031469|PubMed=15900046|PubMed=25182477|PubMed=26694163|PubMed=28196595|PubMed=28601559	Transformed cell line
53	CVCL_0064	MV4-11	MV-4-11|MV-4:11|MV4:11|MV 4;11|MV4;11|MV411|MV(4;11)|MV4II	DOI=10.1016/B978-0-12-221970-2.50457-5|PubMed=1423625|PubMed=2656885|PubMed=3496132|PubMed=8353274|PubMed=8358709|PubMed=12529668|PubMed=14504097|PubMed=14671638|PubMed=15843827|PubMed=16408098|PubMed=19608861|PubMed=20215515|PubMed=20922763|PubMed=21552520|PubMed=22460905|PubMed=25485619|PubMed=25984343|PubMed=27397505|PubMed=30285677|PubMed=30894373|PubMed=31068700	Cancer cell line
54	CVCL_0065	Jurkat	JURKAT|JM|JM-Jurkat|Jurkat-FHCRC|Jurkat FHCRC|FHCRC-11|FHCRC subclone 11|FCCH1024	DOI=10.1016/B978-0-12-221970-2.50457-5|PubMed=68013|PubMed=1915666|PubMed=2144611|PubMed=3165345|PubMed=8127147|PubMed=8547074|PubMed=8558913|PubMed=8641406|PubMed=9510473|PubMed=9583678|PubMed=9685479|PubMed=9738977|PubMed=9933131|PubMed=10071127|PubMed=11021758|PubMed=15028022|PubMed=15472075|PubMed=16408098|PubMed=17117183|PubMed=17170727|PubMed=19473701|PubMed=19608861|PubMed=22278370|PubMed=…	Cancer cell line
55	CVCL_0067	Namalwa	NAMALWA|Namalva|NAMALVA|NWA|NK62a	DOI=10.11418/jtca1981.15.4_211|PubMed=170370|PubMed=216485|PubMed=464569|PubMed=1325212|PubMed=1339415|PubMed=1915267|PubMed=2052620|PubMed=2415623|PubMed=2830981|PubMed=3080238|PubMed=4122458|PubMed=4364259|PubMed=6286763|PubMed=7316467|PubMed=7849311|PubMed=8344493|PubMed=8515068|PubMed=8558920|PubMed=9473234|PubMed=9973220|PubMed=16960149|PubMed=18357372|PubMed=20215515|PubMed=20454443|PubMed=…	Cancer cell line
56	CVCL_0068	SK-MEL-1	SK-Mel-1|SK Mel 1|SK-Mel 1|SK-Mel1|SKMEL-1|SkMEL-1|SKMEL1|SK 1	PubMed=327080|PubMed=833871|PubMed=3335022|PubMed=3518877|PubMed=4879578|PubMed=6220172|PubMed=6895502|PubMed=8755562|PubMed=20164919|PubMed=20215515|PubMed=21725359|PubMed=22460905|PubMed=24576830|PubMed=25485619|PubMed=27397505|PubMed=28196595|PubMed=30894373|PubMed=31068700	Cancer cell line
57	CVCL_0069	SK-MEL-2	SK-Mel-2|SK-Mel 2|SK-mel-2|SK-MEL2|SK.MEL.2|SK Mel 2|SK MEL 2|SKMEL-2|SKMEL2|SKmel2|SK-ML2|SKml2	DOI=10.1007/978-1-4757-1647-4_5|DOI=10.1007/BF00199208|PubMed=327080|PubMed=833871|PubMed=2041050|PubMed=2784858|PubMed=3335022|PubMed=3518877|PubMed=6220172|PubMed=7999427|PubMed=8755562|PubMed=10700174|PubMed=12068308|PubMed=15467732|PubMed=15748285|PubMed=17088437|PubMed=18277095|PubMed=19372543|PubMed=19727395|PubMed=20164919|PubMed=21725359|PubMed=21912889|PubMed=22384151|PubMed=22460905|Pub…	Cancer cell line
58	CVCL_0070	R4.2	R4-2|Mv1Lu R4-2|Mv1Lu clone 4.2		Spontaneously immortalized cell line
59	CVCL_0071	34T		PubMed=21518866	Cancer cell line
60	CVCL_0072	BaF-B03	BAF-B03|BAF/B03		Factor-dependent cell line
61	CVCL_0073	EpH4	EPH4|Eph4|EpH-4	PubMed=7720705	Spontaneously immortalized cell line
62	CVCL_0074	TL-Mor			Transformed cell line
63	CVCL_0075	NMuMG		PubMed=4366196|PubMed=9855001|PubMed=31220119	Spontaneously immortalized cell line
64	CVCL_0076	SNU-16	SNU16|NCI-SNU-16	DOI=10.1016/B978-0-12-333530-2.50014-9|PubMed=1676761|PubMed=2158397|PubMed=8806092|PubMed=8806095|PubMed=10674020|PubMed=14720123|PubMed=19956504|PubMed=20164919|PubMed=20215515|PubMed=22460905|PubMed=23637631|PubMed=24807215|PubMed=25485619|PubMed=25960936|PubMed=27397505|PubMed=28196595|PubMed=30894373|PubMed=31068700|PubMed=31395879	Cancer cell line
65	CVCL_0077	SNU-398	SNU398|NCI-SNU-398	PubMed=7543080|PubMed=8824565|PubMed=19956504|PubMed=20215515|PubMed=22460905|PubMed=23505090|PubMed=23887712|PubMed=25485619|PubMed=25574106|PubMed=27397505|PubMed=28196595|PubMed=30894373|PubMed=31068700	Cancer cell line
66	CVCL_0078	SNU-5	SNU5|NCI-SNU-5	DOI=10.1016/B978-0-12-333530-2.50014-9|PubMed=1676761|PubMed=2158397|PubMed=8806092|PubMed=8806095|PubMed=19956504|PubMed=20164919|PubMed=20215515|PubMed=22460905|PubMed=24807215|PubMed=25485619|PubMed=25960936|PubMed=27397505|PubMed=28196595|PubMed=30894373|PubMed=31068700	Cancer cell line
67	CVCL_0079	697	Line 697|EU-3|Emory University-3	DOI=10.1016/B978-0-12-221970-2.50457-5|PubMed=6982733|PubMed=7630190|PubMed=7888679|PubMed=9108419|PubMed=9823951|PubMed=10490826|PubMed=11021758|PubMed=11843816|PubMed=15843827|PubMed=20164919|PubMed=20519628|PubMed=22460905|PubMed=25984343|PubMed=27397505|PubMed=30285677|PubMed=30894373|PubMed=31068700|PubMed=31160637|PubMed=31978347	Cancer cell line
68	CVCL_0080	A-673	A673|RMS 1598|RMS1598	PubMed=212188|PubMed=327080|PubMed=3335022|PubMed=4357758|PubMed=8275086|PubMed=10379870|PubMed=11423975|PubMed=12068308|PubMed=12606131|PubMed=14697648|PubMed=16888811|PubMed=17431109|PubMed=19787792|PubMed=20164919|PubMed=20215515|PubMed=22142829|PubMed=22282976|PubMed=22460905|PubMed=23882450|PubMed=24312454|PubMed=24758355|PubMed=25010205|PubMed=25223734|PubMed=25485619|PubMed=25984343|PubMed…	Cancer cell line
69	CVCL_0082	CL-01	CL01|BL16 sub-line CL-01	PubMed=9498752	Cancer cell line
70	CVCL_0088	MCF-7L	MCF-7 L	PubMed=10811993	Cancer cell line
71	CVCL_0089	MHH-CALL-3	Mhh-Call 3|MHH cALL 3|MHH-CALL3|MHH-cALL3|MHHCALL3	DOI=10.1016/B978-0-12-221970-2.50457-5|PubMed=9067587|PubMed=15843827|PubMed=22460905|PubMed=30285677|PubMed=30894373|PubMed=31068700	Cancer cell line
72	CVCL_0090	SNU-182	SNU182|NCI-SNU-182	PubMed=7543080|PubMed=8824565|PubMed=19956504|PubMed=20215515|PubMed=22460905|PubMed=23505090|PubMed=23887712|PubMed=25485619|PubMed=25574106|PubMed=27397505|PubMed=30894373|PubMed=31068700	Cancer cell line
73	CVCL_0091	NALM-1	Nalm-1|NALM 1|NALM1|Nalm1	DOI=10.1016/B978-0-12-221970-2.50457-5|PubMed=301573|PubMed=302341|PubMed=2140233|PubMed=3332852|PubMed=6582512|PubMed=6929725|PubMed=9067587|PubMed=9680106|PubMed=12506034|PubMed=15588857|PubMed=15843827|PubMed=16408098|PubMed=20164919|PubMed=20215515|PubMed=22460905|PubMed=30285677|PubMed=30894373|PubMed=31068700|PubMed=31160637	Cancer cell line
74	CVCL_0092	NALM-6	Nalm-6|NALM 6|Nalm 6|NALM6|Nalm6|NALM-6-M1	CelloPub=CLPUB00085|DOI=10.1016/B978-0-12-221970-2.50457-5|PubMed=83966|PubMed=155647|PubMed=2140233|PubMed=2415623|PubMed=2783384|PubMed=8847894|PubMed=9067587|PubMed=9510473|PubMed=9680106|PubMed=9738977|PubMed=10490826|PubMed=10695022|PubMed=11021758|PubMed=11986953|PubMed=15843827|PubMed=16405397|PubMed=16408098|PubMed=16969076|PubMed=20103924|PubMed=20164919|PubMed=20215515|PubMed=20922763|P…	Cancer cell line
75	CVCL_0093	RS4;11	RS4-11|RS4:11|RS 4;11|RS(4;11)|RS411	DOI=10.1002/cnr2.1207|DOI=10.1016/B978-0-12-221970-2.50457-5|PubMed=1423625|PubMed=1465024|PubMed=1720549|PubMed=3917311|PubMed=8180386|PubMed=8353274|PubMed=8358709|PubMed=9067587|PubMed=9738977|PubMed=14671638|PubMed=15843827|PubMed=16408098|PubMed=16523483|PubMed=20164919|PubMed=20922763|PubMed=21552520|PubMed=22460905|PubMed=25984343|PubMed=27397505|PubMed=30285677|PubMed=30894373|PubMed=3106…	Cancer cell line
76	CVCL_0094	SD-1	SD1	PubMed=1847983|PubMed=15843827|PubMed=20454443	Transformed cell line
77	CVCL_0095	SEM		DOI=10.1016/B978-0-12-221970-2.50457-5|PubMed=7794749|PubMed=8199015|PubMed=9067587|PubMed=9881706|PubMed=14671638|PubMed=20215515|PubMed=21552520|PubMed=22460905|PubMed=25984343|PubMed=30285677|PubMed=30894373|PubMed=31068700|PubMed=31160637|PubMed=31978347	Cancer cell line
78	CVCL_0098	SKM-1	SKM1	DOI=10.1016/B978-0-12-221970-2.50457-5|PubMed=8136267|PubMed=8580805|PubMed=16408098|PubMed=20164919|PubMed=22460905|PubMed=25485619|PubMed=27397505|PubMed=30285677|PubMed=30894373|PubMed=31068700	Cancer cell line
79	CVCL_0099	SNU-1	SNU1|NCI-SNU-1	DOI=10.1016/B978-0-12-333530-2.50014-9|PubMed=1676761|PubMed=2158397|PubMed=8806092|PubMed=8806095|PubMed=10674020|PubMed=12068308|PubMed=18804159|PubMed=19956504|PubMed=20164919|PubMed=20215515|PubMed=22460905|PubMed=24807215|PubMed=25485619|PubMed=25960936|PubMed=27397505|PubMed=28196595|PubMed=30894373|PubMed=31068700|PubMed=31978347	Cancer cell line
80	CVCL_0100	SNU-484	SNU484	PubMed=9033653|PubMed=10812166|PubMed=15723654|PubMed=18804159|PubMed=19956504|PubMed=24807215|PubMed=25485619|PubMed=25960936	Cancer cell line
81	CVCL_0101	SNU-601	SNU601|NCI-SNU-601	PubMed=9033653|PubMed=10812166|PubMed=15723654|PubMed=19956504|PubMed=22460905|PubMed=24807215|PubMed=25485619|PubMed=25960936|PubMed=30894373|PubMed=31068700|PubMed=31395879	Cancer cell line
82	CVCL_0102	SNU-638	SNU638	PubMed=9033653|PubMed=10812166|PubMed=15723654|PubMed=19956504|PubMed=24807215|PubMed=25485619|PubMed=25960936	Cancer cell line
83	CVCL_0103	SUP-B15	Sup-B15|SUPB-15|SUPB15|SupB15|SupB15W|SupB15WT	DOI=10.1016/B978-0-12-221970-2.50457-5|PubMed=3162827|PubMed=7630190|PubMed=7888679|PubMed=8704231|PubMed=9067587|PubMed=9108419|PubMed=9823951|PubMed=15843827|PubMed=16408098|PubMed=22460905|PubMed=25485619|PubMed=25576301|PubMed=27397505|PubMed=30285677|PubMed=30894373|PubMed=31068700	Cancer cell line
84	CVCL_0104	UKE-1	UKE1|GM23245	PubMed=10640966|PubMed=16408098|PubMed=22829968|PubMed=25485619	Cancer cell line
85	CVCL_0105	DU145	DU-145|Du-145|DU 145|DU_145|Duke University 145	PubMed=631930|PubMed=1574572|PubMed=2744886|PubMed=3335022|PubMed=3518877|PubMed=6244232|PubMed=6935474|PubMed=7017212|PubMed=8104329|PubMed=8510267|PubMed=9018337|PubMed=9214606|PubMed=10700174|PubMed=10702678|PubMed=10972993|PubMed=11135431|PubMed=11172901|PubMed=11280753|PubMed=11414198|PubMed=12615715|PubMed=12725112|PubMed=14518029|PubMed=15486987|PubMed=15748285|PubMed=17088437|PubMed=17254…	Cancer cell line
86	CVCL_0107	BCP-1	BCP1	DOI=10.1016/B978-0-12-221970-2.50457-5|PubMed=8705864|PubMed=9473233|PubMed=15613351|PubMed=21685375|PubMed=22460905|PubMed=25355872|PubMed=30285677|PubMed=30894373|PubMed=31068700	Cancer cell line
87	CVCL_0108	JY	JY-S	PubMed=6417007|PubMed=23619976|PubMed=25576301|PubMed=25960936|PubMed=28360230	Transformed cell line
88	CVCL_0109	123.7		PubMed=1645738|PubMed=1651325	Cancer cell line
89	CVCL_0110	1321N1	1321-N1|1321 N1	PubMed=17254797|PubMed=20215515|PubMed=22460905|PubMed=30894373|PubMed=31068700	Cancer cell line
90	CVCL_0112	16HBE14o-	16-HBE14o|16HBE140|16-HBEo|16HBEo-|16-HBE|16HBE	PubMed=1282304|PubMed=7507342|PubMed=9614386|PubMed=10498856|PubMed=12711171|PubMed=15463957|PubMed=18441018	Transformed cell line
91	CVCL_0114	2008/C13*5.25	2008/C13_5_25|2008/c13*5.25|OV 2008/C13*5.25|OV2008/C13|2008C13|2008 C-13|C13|2008/C13.R|ME180C13	PubMed=22710073|PubMed=27561551	Cancer cell line
92	CVCL_0115	2fTGH	2FTGH|2-fTGH		Cancer cell line
93	CVCL_0117	30A-5	30A5	PubMed=2901666	Spontaneously immortalized cell line
94	CVCL_0118	32D		PubMed=25277546	Factor-dependent cell line
95	CVCL_0119	32Dcl3	32D clone 3|32D clone3|32D-Cl3|32D.cl3|32D:cl3|32D/cl3|32D CL3|32D Cl3|32D cl3|32Dc3|32D.3	Patent=US5521295|PubMed=2668305|PubMed=10877550	Factor-dependent cell line
96	CVCL_0120	3T3-Swiss albino	3T3 Swiss Albino|3T3|Swiss-3T3|Swiss 3T3|Swiss3T3	PubMed=13985244|PubMed=25277546|PubMed=31220119	Spontaneously immortalized cell line
97	CVCL_0121	3T3-C2	3T3C2	PubMed=6698114	Spontaneously immortalized cell line
98	CVCL_0122	3T3F442A	3T3-F442A|3T3-442A|F442A|F442-A		Spontaneously immortalized cell line
99	CVCL_0123	3T3-L1	3T3 L1|3T3L1|3T3-L1 ad|NIH-3T3-L1|NIH3T3-L1	DOI=10.1016/0092-8674(74)90126-3|Patent=US4003789|PubMed=165899|PubMed=4426090|PubMed=6698114|PubMed=28176856	Spontaneously immortalized cell line
100	CVCL_0124	435.eB			Cancer cell line
101	CVCL_0125	4T1	4T1-A	PubMed=10411109|PubMed=26857856|PubMed=31220119	Cancer cell line
102	CVCL_0126	5637		PubMed=327080|PubMed=571047|PubMed=833871|PubMed=3518877|PubMed=6244232|PubMed=6582512|PubMed=7459858|PubMed=7787250|PubMed=8873383|PubMed=9850064|PubMed=11921286|PubMed=12127398|PubMed=15846775|PubMed=16885334|PubMed=17254797|PubMed=20164919|PubMed=20215515|PubMed=22460905|PubMed=23401075|PubMed=24035680|PubMed=24367658|PubMed=24459064|PubMed=25997541|PubMed=26055179|PubMed=26972028|PubMed=27141…	Cancer cell line
103	CVCL_0130	A-10	A10	PubMed=943301|PubMed=9415280	Spontaneously immortalized cell line
104	CVCL_0131	A-172	A172|A 172|A-172 MG|A-172MG	DOI=10.1016/B978-0-12-333530-2.50005-8|PubMed=212188|PubMed=450131|PubMed=833871|PubMed=3518877|PubMed=3675803|PubMed=3759084|PubMed=4357758|PubMed=6220172|PubMed=6260907|PubMed=6652614|PubMed=7523863|PubMed=9220028|PubMed=9290701|PubMed=10416987|PubMed=11351043|PubMed=14614447|PubMed=15900046|PubMed=16232199|PubMed=16697959|PubMed=17254797|PubMed=19365568|PubMed=19435942|PubMed=20164919|PubMed=2…	Cancer cell line
105	CVCL_0132	A-375	A 375|A375|A375-MEL|A375-mel|A375mel	DOI=10.1007/BF00199208|DOI=10.1007/BF00205883|PubMed=327080|PubMed=833871|PubMed=1832891|PubMed=3518877|PubMed=4357758|PubMed=6220172|PubMed=6500159|PubMed=6584666|PubMed=9973934|PubMed=10497214|PubMed=12068308|PubMed=15009714|PubMed=15467732|PubMed=17308088|PubMed=18172304|PubMed=19727395|PubMed=20164919|PubMed=20215515|PubMed=21343389|PubMed=21424129|PubMed=21673604|PubMed=22178978|PubMed=22282…	Cancer cell line
106	CVCL_0133	A126-1B2	A126.1B2|A1261B2	PubMed=1645738|PubMed=3018542	Cancer cell line
107	CVCL_0134	A2780	A-2780|2780|A2780S	PubMed=1999494|PubMed=2429947|PubMed=2751261|PubMed=3335022|PubMed=3986765|PubMed=8012063|PubMed=9041185|PubMed=12080474|PubMed=15677628|PubMed=19714814|PubMed=20164919|PubMed=20215515|PubMed=22328975|PubMed=22460905|PubMed=22585861|PubMed=22705003|PubMed=22710073|PubMed=23415752|PubMed=23839242|PubMed=24023729|PubMed=25230021|PubMed=25485619|PubMed=25846456|PubMed=25984343|PubMed=26972028|PubMed…	Cancer cell line
108	CVCL_0135	A2780/CP70	A2780/cp70|A2780 CP70|A2780CP70|A2780/CP|A2780-CP|A2780-cp|A 2780 CP|A2780CP|2780CP|CP70|CP-70	PubMed=1999494|PubMed=2429947|PubMed=3335022|PubMed=7954422|PubMed=12080474|PubMed=17254797|PubMed=27561551|PubMed=28196595|PubMed=28546799	Cancer cell line
109	CVCL_0136	A375.S2	A-375.S2|A375-S2|A375S2|A375s2	PubMed=20215515	Cancer cell line
110	CVCL_0138	ACH-2	ACH2	PubMed=2463307	Cancer cell line
111	CVCL_0139	AGS		DOI=10.1016/B978-0-12-333530-2.50014-9|PubMed=1370612|PubMed=6831414|PubMed=10402490|PubMed=15767549|PubMed=17509637|PubMed=18804159|PubMed=20164919|PubMed=20215515|PubMed=22460905|PubMed=24807215|PubMed=25485619|PubMed=25960936|PubMed=25984343|PubMed=27397505|PubMed=27445371|PubMed=28196595|PubMed=29717028|PubMed=30894373|PubMed=31068700|PubMed=31978347	Cancer cell line
112	CVCL_0141	AML14.3D10	AML14-3D10|AML143D10	DOI=10.1016/B978-0-12-221970-2.50457-5|PubMed=9474744	Cancer cell line
113	CVCL_0143	AR42J	AR4-2J|AR-42J	CelloPub=CLPUB00018|DOI=10.1007/978-94-011-3550-4_4|PubMed=1371645|PubMed=7517639|PubMed=11453651|PubMed=17392489	Cancer cell line
114	CVCL_0144	ARO	ARO 81-1|ARO81-1|ARO-81|ARO81|UCLA-RO 81|UCLA RO-81-A-1|UCLA RO-81A-1	PubMed=8423216|PubMed=11439348|PubMed=14522906|PubMed=16924234|PubMed=18713817|PubMed=20143388|PubMed=21868764	Cancer cell line
115	CVCL_0145	ARPE-19	ARPE19|Adult Retinal Pigment Epithelial cell line-19|NTC-200|NTC200	DOI=10.5897/IJBMBR2013.0154|PubMed=8698076|PubMed=11504951|PubMed=14551534|PubMed=16262907|PubMed=21697133|PubMed=24251032|PubMed=25177495|PubMed=27499609|PubMed=28978645|PubMed=29476476|PubMed=31254428|PubMed=31412689	Spontaneously immortalized cell line
116	CVCL_0146	R-3327-AT-3	R3327 AT-3|AT-3|AT3|AT-3-TC|Dunning R3327 AT-3	PubMed=3174494|PubMed=3774632|PubMed=7910810	Cancer cell line
117	CVCL_0148	Akata	AKATA|Akata-BL|Akata BL|Akata-EC|Akata-Early Culture	PubMed=1647567|PubMed=1915267|PubMed=9473234|PubMed=9973220|PubMed=11559830	Cancer cell line
118	CVCL_0150	alphaTC1 Clone 9	alpha TC1 clone 9|alphaTC clone 9|alpha-TC1.9|alpha-TC1-9|aTC1 Clone 9|aTC1-9	PubMed=2108069	Cancer cell line
119	CVCL_0152	AsPC-1	AsPc-1|Aspc-1|ASPC-1|As-PC1|ASPC1|AsPC1|Aspc1|AsPc1	CelloPub=CLPUB00416|DOI=10.4172/jpb.1000057|DOI=10.4172/2324-9293.1000104|PubMed=1630814|PubMed=1764370|PubMed=4023565|PubMed=6582512|PubMed=7182348|PubMed=8026879|PubMed=8286197|PubMed=9185703|PubMed=9331070|PubMed=9665481|PubMed=10027410|PubMed=10408907|PubMed=11115575|PubMed=11169959|PubMed=11787853|PubMed=12692724|PubMed=14695172|PubMed=15126341|PubMed=15367885|PubMed=15688027|PubMed=15770730…	Cancer cell line
120	CVCL_0153	B-CPAP	BC-PAP|BCPAP	PubMed=1297527|PubMed=8156527|PubMed=11439348|PubMed=14522906|PubMed=15172756|PubMed=17725429|PubMed=17804723|PubMed=18713817|PubMed=19087340|PubMed=20164919|PubMed=21868764|PubMed=22087789|PubMed=22460905|PubMed=23162534|PubMed=23833040|PubMed=27397505|PubMed=28775782|PubMed=30737244|PubMed=30894373|PubMed=31068700|PubMed=31395879	Cancer cell line
121	CVCL_0154	B104 [Rat neuroblastoma]	B-104	PubMed=284369|PubMed=4151463	Cancer cell line
122	CVCL_0157	B16-BL6	B16/BL6|B16 BL6|B16BL6|B16BL-6|BL6|BL-6|B16-F10-BL6	PubMed=7370995|PubMed=11833741	Cancer cell line
123	CVCL_0158	B16-F1	B16/F1|B16 F1|B16F1	PubMed=210294|PubMed=1109790|PubMed=6498800|PubMed=6539703|PubMed=11833741|PubMed=25277546|PubMed=31220119	Cancer cell line
124	CVCL_0159	B16-F10	B16/F10|B16 F10|B16F10|B16 melanoma F10	PubMed=210294|PubMed=1109790|PubMed=6539703|PubMed=11833741|PubMed=23890195|PubMed=25277546	Cancer cell line
125	CVCL_0160	B78/TNF		PubMed=11228537	Cancer cell line
126	CVCL_0161	Ba/F3	BA/F3|BaF3|BAF3|Baf3	PubMed=17133113|PubMed=25277546	Factor-dependent cell line
127	CVCL_0164	BCaP-37	BCap-37|Bcap-37|BCaP 37|BCap 37|Bcap 37|BCAP37|Bcap37	CelloPub=CLPUB00522|PubMed=4017778|PubMed=24009699|PubMed=26116706|PubMed=26782109	Cancer cell line
128	CVCL_0166	BCL1	BCL-1|BCL 1		Cancer cell line
129	CVCL_0167	SK-N-BE(2)-M17	BE(2)-M17|BE(2)M17|BE(2)M-17|BE2-M17|BE2M17	PubMed=2535691|PubMed=10485488|PubMed=15720811|PubMed=26342562|PubMed=27397505|PubMed=30894373	Cancer cell line
130	CVCL_0168	BEAS-2B	Beas-2B|BEAS 2B|BEAS2B|Beas2B|Bronchial Epithelium transformed with Ad12-SV40 2B	DOI=10.1007/978-1-4612-0411-4_25|Patent=US4885238|PubMed=2450641|PubMed=2539488|PubMed=2846394|PubMed=8504475|PubMed=12894236|PubMed=15463957|PubMed=17331233|PubMed=20215515|PubMed=22521957|PubMed=25524072|PubMed=31900469	Transformed cell line
131	CVCL_0172	Beta-TC-3	beta-TC-3|beta-TC3|beta TC3|BETA-TC-3|BETATC3|BetaTC3|betaTC3|bTC3	PubMed=1710218|PubMed=2848253|PubMed=22538498	Transformed cell line
132	CVCL_0174	BM2	LSCC-BM2	PubMed=18766641	Transformed cell line
133	CVCL_0176	BP8	BP-8|5L-rBP-8	PubMed=2176138	Cancer cell line
134	CVCL_0177	BRL-4	BRL4|BRL 4	PubMed=8232317	Spontaneously immortalized cell line
135	CVCL_0178	BT-20	BT 20|BT20	CelloPub=CLPUB00423|DOI=10.1007/978-1-4757-0019-0_7|DOI=10.1016/B978-0-12-333530-2.50009-5|PubMed=833871|PubMed=3518877|PubMed=4831449|PubMed=6220172|PubMed=6582512|PubMed=7017212|PubMed=7459858|PubMed=11414198|PubMed=11789735|PubMed=12661003|PubMed=12800145|PubMed=13611537|PubMed=16397213|PubMed=16541312|PubMed=17157791|PubMed=19582160|PubMed=19593635|PubMed=20164919|PubMed=20215515|PubMed=21778…	Cancer cell line
136	CVCL_0179	BT-474	Bt-474|BT474	CelloPub=CLPUB00423|DOI=10.1007/978-1-4757-0019-0_7|DOI=10.1016/B978-0-12-333530-2.50009-5|PubMed=94035|PubMed=212572|PubMed=6582512|PubMed=9671407|PubMed=10862037|PubMed=11687795|PubMed=12353263|PubMed=12800145|PubMed=16397213|PubMed=16142302|PubMed=16195238|PubMed=16541312|PubMed=17157791|PubMed=18386134|PubMed=18516279|PubMed=19582160|PubMed=19593635|PubMed=19727395|PubMed=20070913|PubMed=2016…	Cancer cell line
137	CVCL_0181	BV-173	BV173	DOI=10.1016/B978-0-12-221970-2.50457-5|PubMed=1720549|PubMed=3098690|PubMed=3332852|PubMed=3856862|PubMed=6572735|PubMed=9680106|PubMed=14504097|PubMed=16523483|PubMed=20164919|PubMed=20215515|PubMed=22460905|PubMed=27397505|PubMed=30285677|PubMed=30894373|PubMed=31068700|PubMed=31160637	Cancer cell line
138	CVCL_0182	BV-2	BV2	PubMed=2110186|PubMed=19565166|PubMed=21214938|PubMed=21961028|PubMed=22651808|PubMed=26227174	Transformed cell line
139	CVCL_0183	Ba/F3-Mpl	BaF3/Mpl|BaF3/mpl|BaF3-mpl|BAF3MpI	PubMed=9122198	Factor-dependent cell line
140	CVCL_0184	BALB/3T3 clone A31	BALB/c 3T3 clone A31|Balb/c3T3|Balb/c 3T3|BALB/3T3|Balb/3T3-4-Cl31|3T3 clone A31|BALB/3T3 cl. A31|BALB 3T3 clone A31|BALB/3T3 (clone A31)|B/C3T3|3T3-A31|3T3(A31)	PubMed=4301006|PubMed=4359949|PubMed=22576795|PubMed=25277546	Spontaneously immortalized cell line
141	CVCL_0186	BxPC-3	BxPc-3|BXPC-3|Bx-PC3|BXPC3|BxPC3|BxPc3|Biopsy xenograft of Pancreatic Carcinoma line-3	CelloPub=CLPUB00416|DOI=10.4172/2324-9293.1000104|PubMed=1630814|PubMed=1764370|PubMed=3754176|PubMed=8026879|PubMed=8286197|PubMed=8426738|PubMed=10027410|PubMed=10408907|PubMed=11115575|PubMed=11169959|PubMed=12692724|PubMed=15126341|PubMed=15367885|PubMed=15688027|PubMed=18298655|PubMed=18380791|PubMed=20164919|PubMed=20418756|PubMed=21607521|PubMed=22460905|PubMed=22585861|PubMed=25167228|Pub…	Cancer cell line
142	CVCL_0187	C-28/I2	C28/I2|C-28I2	PubMed=7989586|PubMed=14673991	Transformed cell line
143	CVCL_0188	C2C12	C2c12|C2-C12|C12	PubMed=563524|PubMed=8023908|PubMed=15596414|PubMed=19350625|PubMed=20635352|PubMed=24735950|PubMed=25277546|PubMed=25894527	Spontaneously immortalized cell line
144	CVCL_0189	C2C12N		PubMed=6839359|PubMed=7499310	Spontaneously immortalized cell line
145	CVCL_0190	C3H/10T1/2 clone 8	C3H/10T1/2-clone8|C3H/10T1/2 CL8|C3H10T1/2 clone8|C3H10T1/2CL8|10T1/2|C3H10T1-2|C3H10T1/2|C3H-10T1/2|C3H 10T1/2|C3H/10T1/2	PubMed=4357355|PubMed=4796800|PubMed=25277546	Spontaneously immortalized cell line
146	CVCL_0191	C50	C-50	PubMed=2043251	Transformed cell line
147	CVCL_0194	C6	C-6|C 6|RGC-6|RGC6|RGc6	CelloPub=CLPUB00233|PubMed=3468959|PubMed=4873531|PubMed=19381449|PubMed=25492533	Cancer cell line
148	CVCL_0195	C8166/45	C81-66/45|C8166-45|C63/CRII-2	PubMed=6412453|PubMed=28357668	Transformed cell line
149	CVCL_0196	C8161.9	C8161 cl.9|C8161cl.9|C8161 subclone 9	PubMed=8302587	Cancer cell line
150	CVCL_0197	C91/PL	C91-PL|C91PL	PubMed=6600519|PubMed=6604130|PubMed=6604273|PubMed=11021758|PubMed=11737246|PubMed=28357668	Transformed cell line
151	CVCL_0199	CAD	Cath-A-Differentiated	PubMed=9006967	Transformed cell line
152	CVCL_0201	Caov-3	CaOv-3|CaOV-3|CAOV-3|CAOV3|CaOV3|CaOv3|Caov3|CA-OV-3	PubMed=3335022|PubMed=3518877|PubMed=4016745|PubMed=9698466|PubMed=12080474|PubMed=18560578|PubMed=20164919|PubMed=20215515|PubMed=22328975|PubMed=22460905|PubMed=22710073|PubMed=23415752|PubMed=23839242|PubMed=24023729|PubMed=25230021|PubMed=25485619|PubMed=25984343|PubMed=27235858|PubMed=27397505|PubMed=27561551|PubMed=28196595|PubMed=30485824|PubMed=30894373|PubMed=31068700|PubMed=31978347	Cancer cell line
153	CVCL_0202	Caov-4	CaOv-4|CaOV-4|CAOV-4|CAOV4|Caov4	PubMed=3518877|PubMed=6935474|PubMed=9698466|PubMed=20164919|PubMed=20215515|PubMed=22460905|PubMed=23839242|PubMed=25230021|PubMed=25984343|PubMed=27235858|PubMed=27397505|PubMed=30894373|PubMed=31068700|PubMed=31395879	Cancer cell line
154	CVCL_0204	CATH.a	Cath.a|CATH-a|CATHa|Central Adrenergic TH-expressing a	Patent=US5591626|PubMed=7680068|PubMed=9006967	Transformed cell line
155	CVCL_0205	CC-LP-1	CC-LP-I|CCLP-1|CCLP1	CelloPub=CLPUB00275|PubMed=1355757|PubMed=27231123	Cancer cell line
156	CVCL_0207	CCRF-CEM	CCRF/CEM|CCRFCEM|CCRF.CEM|CCRF CEM|CCRF|CEM|CEM-CCRF|CEM-CCRF (CAMR)|CCRF/CEM/0|CEM/0|CEM-0|CCRF-CEM/S|GM03671|GM03671C	CelloPub=CLPUB00447|DOI=10.1016/B978-0-12-221970-2.50457-5|PubMed=2041050|PubMed=2140233|PubMed=2144611|PubMed=2255914|PubMed=3335022|PubMed=3495441|PubMed=5224274|PubMed=6198871|PubMed=6582512|PubMed=6600440|PubMed=7630190|PubMed=7888679|PubMed=8127147|PubMed=8547074|PubMed=8641406|PubMed=9108419|PubMed=9290701|PubMed=9510473|PubMed=9557624|PubMed=9685479|PubMed=9738977|PubMed=9823951|PubMed=993…	Cancer cell line
157	CVCL_0209	CESS	Cess	PubMed=3106068|PubMed=6972960|PubMed=20164919|PubMed=20215515|PubMed=27397505|PubMed=30894373	Transformed cell line
158	CVCL_0211	CH12.LX	CH12-LX|CH12LX	PubMed=2945204	Cancer cell line
159	CVCL_0212	CHL	Chinese Hamster Lung	PubMed=688393|PubMed=1170023|PubMed=1370240|PubMed=3558490|PubMed=5452405|PubMed=7512690	Spontaneously immortalized cell line
160	CVCL_0213	CHO	Chinese Hamster Ovary|CHO-ori	DOI=10.3390/pr1030296|DOI=10.3390/pr5020020|PubMed=4120885|PubMed=13598821	Spontaneously immortalized cell line
161	CVCL_0214	CHO-K1	CHO K1|CHOK1|CHO cell clone K1|GM15452	DOI=10.3390/pr1030296|DOI=10.3390/pr5020020|PubMed=10320750|PubMed=21804562|PubMed=21945585|PubMed=23873082|PubMed=26993211|PubMed=28544881	Spontaneously immortalized cell line
162	CVCL_0215	V79/E36-ts20	E36-ts20|E36ts20|TS20|ts20|ts 20	PubMed=3049611|PubMed=6752155	Spontaneously immortalized cell line
163	CVCL_0216	CMK		DOI=10.1016/B978-0-12-221970-2.50457-5|PubMed=1571549|PubMed=1991165|PubMed=2217443|PubMed=2527057|PubMed=2665839|PubMed=9510473|PubMed=9738977|PubMed=10674912|PubMed=15843827|PubMed=16408098|PubMed=20164919|PubMed=22460905|PubMed=23325432|PubMed=23955599|PubMed=27397505|PubMed=30285677|PubMed=30894373|PubMed=31068700|PubMed=31160637|PubMed=31978347	Cancer cell line
164	CVCL_0217	CMK-11-5	CMK 11-5|CMK11-5|CMK115	DOI=10.1016/B978-0-12-221970-2.50457-5|PubMed=1391807|PubMed=1991165|PubMed=16778363|PubMed=22460905|PubMed=30894373|PubMed=31068700	Cancer cell line
165	CVCL_0218	COLO 205	Colo 205|CoLo 205|COLO-205|Colo-205|COLO.205|Colo205|COLO205|Co 205	PubMed=565251|PubMed=2041050|PubMed=3335022|PubMed=3629545|PubMed=6277475|PubMed=9023415|PubMed=9294210|PubMed=10051639|PubMed=10674020|PubMed=10700174|PubMed=10737795|PubMed=11414198|PubMed=12068308|PubMed=12584437|PubMed=15748285|PubMed=17088437|PubMed=19372543|PubMed=20164919|PubMed=20215515|PubMed=20570890|PubMed=22384151|PubMed=22460905|PubMed=22628656|PubMed=23272949|PubMed=23631600|PubMed=…	Cancer cell line
166	CVCL_0219	COLO 320DM	COLO-320DM|COLO_320DM|COLO-320-DM|COLO320/DM|COLO320-DM|COLO320DM|Colo320DM|COLO320 DM|COLO 320 DM	PubMed=498117|PubMed=7874267|PubMed=9290701|PubMed=16418264|PubMed=18258742|PubMed=19927377|PubMed=20215515|PubMed=20606684|PubMed=22538498|PubMed=23272949|PubMed=24755471|PubMed=25485619|PubMed=25926053|PubMed=28196595|PubMed=29101300	Cancer cell line
167	CVCL_0220	COLO 320HSR	COLO-320HSR|COLO320HSR|COLO 320 HSR|COLO-320-HSR|COLO-HSR	PubMed=498117|PubMed=20164919|PubMed=20215515|PubMed=27397505|PubMed=25926053|PubMed=28854368|PubMed=29444439|PubMed=30894373	Cancer cell line
168	CVCL_0221	COLO 357	COLO-357|Colo-357|Colo 357|COLO357|Colo357	DOI=10.4172/2324-9293.1000104|PubMed=1764370|PubMed=3815343|PubMed=6277475|PubMed=6435863|PubMed=6989766|PubMed=8426738|PubMed=11169959|PubMed=12692724|PubMed=12800145|PubMed=14695172|PubMed=18298655	Cancer cell line
169	CVCL_0223	COS-1	Cos-1|COS1|Cos1|CV-1 in Origin Simian-1	PubMed=6260373	Transformed cell line
170	CVCL_0224	COS-7	Cos-7|COS7|Cos7|CV-1 in Origin Simian-7	PubMed=6260373|PubMed=22059503	Transformed cell line
171	CVCL_0225	CRI-G1	CRIG1|CRIg1|Cambridge Rat Islet-G1|CRI-G1-RR|CRI-G1-Rotenone-Resistant	PubMed=3011941|PubMed=21249230	Cancer cell line
172	CVCL_0226	CSML-100	CSML100	CelloPub=CLPUB00133|PubMed=2550322|PubMed=11329088	Cancer cell line
173	CVCL_0227	CTLL-2	CTLL 2|CTLL2|CTLL(2)	PubMed=145543|PubMed=9619491|PubMed=9744750|PubMed=31220119	Transformed cell line
174	CVCL_0229	CV-1	Cv-1|CV 1|CV-1.K|CV1	PubMed=14192657|PubMed=16494729|PubMed=22059503	Finite cell line
175	CVCL_0232	Caco-2/15	Caco2/15	PubMed=1764023|PubMed=9827699|PubMed=14599474|PubMed=15868485	Cancer cell line
176	CVCL_0233	Caco-2/TC-7	Caco-2/TC7|Caco2/TC7|TC-7|TC7	DOI=10.1016/0378-5173(94)00280-I|PubMed=8175910|PubMed=14599474|PubMed=15868485	Cancer cell line
177	CVCL_0234	Caki-1	CAKI-1|CaKi-1|caki-1|CAKI.1|CAKI 1|CAKI1|Caki1	DOI=10.1007/978-1-4757-1647-4_5|PubMed=327080|PubMed=571047|PubMed=833871|PubMed=2041050|PubMed=3335022|PubMed=3518877|PubMed=6244232|PubMed=6582512|PubMed=6935474|PubMed=7017212|PubMed=7459858|PubMed=9290701|PubMed=10700174|PubMed=10723130|PubMed=10929426|PubMed=11146448|PubMed=15604581|PubMed=15748285|PubMed=17088437|PubMed=17212712|PubMed=17804913|PubMed=19372543|PubMed=20164919|PubMed=2021551…	Cancer cell line
178	CVCL_0235	Caki-2	CAKI-2|CaKi-2|caki-2|CAKI 2|Caki 2|Caki2|CAKI2	DOI=10.1007/978-1-4757-1647-4_5|PubMed=327080|PubMed=571047|PubMed=833871|PubMed=3518877|PubMed=6244232|PubMed=6582512|PubMed=6935474|PubMed=7459858|PubMed=10723130|PubMed=10929426|PubMed=17409424|PubMed=20215515|PubMed=22460905|PubMed=22949125|PubMed=25485619|PubMed=26972028|PubMed=27141528|PubMed=27993170|PubMed=28196595|PubMed=28489074|PubMed=30894373|PubMed=31068700|PubMed=31978347	Cancer cell line
179	CVCL_0236	Calu-6	CaLu-6|CALU-6|Calu 6|Calu6|CALU6	PubMed=2388294|PubMed=3129183|PubMed=3335022|PubMed=3518877|PubMed=3940644|PubMed=6148444|PubMed=6935474|PubMed=7459858|PubMed=8385084|PubMed=12068308|PubMed=12794755|PubMed=20164919|PubMed=20215515|PubMed=20679594|PubMed=22460905|PubMed=22961666|PubMed=25485619|PubMed=27397505|PubMed=28196595|PubMed=30894373|PubMed=31068700|PubMed=31978347	Cancer cell line
180	CVCL_0237	Capan-1	CaPan-1|CAPAN-1|Capan 1|CAPAN 1|Capan1|CAPAN1	CelloPub=CLPUB00416|DOI=10.4172/jpb.1000057|DOI=10.4172/2324-9293.1000104|PubMed=327080|PubMed=833871|PubMed=1764370|PubMed=3518877|PubMed=6278935|PubMed=6582512|PubMed=6935474|PubMed=7017212|PubMed=7459858|PubMed=8026879|PubMed=8286197|PubMed=8426738|PubMed=8968085|PubMed=9331070|PubMed=10027410|PubMed=10408907|PubMed=11169957|PubMed=12692724|PubMed=14695172|PubMed=15367885|PubMed=18264088|PubMe…	Cancer cell line
181	CVCL_0238	Chang Liver	Chang liver|Chang Cells|Chang|CHL	CelloPub=CLPUB00262|DOI=10.1007/978-1-4757-1647-4_13|PubMed=468301|PubMed=1246601|PubMed=5641128|PubMed=13472685|PubMed=14185313|PubMed=18655026|PubMed=20143388|PubMed=23925245	Cancer cell line
182	CVCL_0240	MC-26	MC26|Colon 26|Colon-26|Colon26|C-26|C26	PubMed=1149045	Cancer cell line
183	CVCL_0241	D10G41	D10.G4.1|D10	PubMed=2953804|PubMed=6193236|PubMed=31220119	Factor-dependent cell line
184	CVCL_0242	D122	3LL-D122|3LLD122|3LL clone D122|D122-84	PubMed=3855489|PubMed=6490207|PubMed=8425771	Cancer cell line
185	CVCL_0243	DAN-G	Dan-G|DanG|DANG	CelloPub=CLPUB00416|PubMed=15126341|PubMed=15688027|PubMed=15770730|PubMed=22460905|PubMed=25167228|PubMed=25485619|PubMed=26216984|PubMed=27397505|PubMed=28196595|PubMed=29444439|PubMed=30894373|PubMed=31068700|PubMed=31978347	Cancer cell line
186	CVCL_0244	DG-75	DG75|D.G.-75|DG 75	PubMed=8558920|PubMed=8896424|PubMed=9473234|PubMed=9525742|PubMed=9583678|PubMed=9685479|PubMed=9770427|PubMed=12706092|PubMed=17254797|PubMed=20164919|PubMed=20215515|PubMed=27397505|PubMed=28196595|PubMed=30894373|PubMed=31068700	Cancer cell line
187	CVCL_0245	DHD/K12/TRb	DHD K12/TRb|DHD-K12 TRb|TRb	PubMed=4018914	Cancer cell line
188	CVCL_0248	DLD-1	DLD 1|DLD1|CoCL3	PubMed=427742|PubMed=2041050|PubMed=3335022|PubMed=6652615|PubMed=7247963|PubMed=7874267|PubMed=8197130|PubMed=8422623|PubMed=8464898|PubMed=9290701|PubMed=9294210|PubMed=9515795|PubMed=9809040|PubMed=10612807|PubMed=10674020|PubMed=10700188|PubMed=11226274|PubMed=11414198|PubMed=12068308|PubMed=12615714|PubMed=16418264|PubMed=16854228|PubMed=18258742|PubMed=19927377|PubMed=20570890|PubMed=206066…	Cancer cell line
189	CVCL_0249	DT40	DT-40|DT 40|DT40B|LSCC-DT40	PubMed=2998040|PubMed=11226459|PubMed=17675859|PubMed=18766641|PubMed=19181659|PubMed=25227228	Cancer cell line
190	CVCL_0250	SNU-387	SNU387|NCI-SNU-387	PubMed=7543080|PubMed=8824565|PubMed=16616112|PubMed=19956504|PubMed=20164919|PubMed=20215515|PubMed=22460905|PubMed=23505090|PubMed=23887712|PubMed=25485619|PubMed=25574106|PubMed=27397505|PubMed=28196595|PubMed=30894373|PubMed=31068700	Cancer cell line
191	CVCL_0251	NAL1A clone C4E10	C4E10|E10	PubMed=2152771|PubMed=2177605|PubMed=3409226|PubMed=9347924|PubMed=12727792	Spontaneously immortalized cell line
192	CVCL_0252	E63			Spontaneously immortalized cell line
193	CVCL_0253	EFM-19	EFM19	DOI=10.1016/B978-0-12-333530-2.50009-5|PubMed=6589426|PubMed=19582160|PubMed=20164919|PubMed=20215515|PubMed=22460905|PubMed=22585861|PubMed=24176112|PubMed=25485619|PubMed=25984343|PubMed=27397505|PubMed=28196595|PubMed=30894373|PubMed=31068700|PubMed=31978347	Cancer cell line
194	CVCL_0254	EL-4 6.1 C10	EL4 6.1 C10|EL461C10		Cancer cell line
195	CVCL_0255	EL4	EL-4|EL 4|E.L.4	PubMed=4099030|PubMed=14801344	Cancer cell line
196	CVCL_0256	EL4.E1	EL4E1		Cancer cell line
197	CVCL_0257	EL4.NOB-1	EL4NOB1|NOB-1		Cancer cell line
198	CVCL_0258	EoL-1	EOL-1|EOL1|EoL-1-cell|EoL-1 cell|AML-EOL-1	DOI=10.1016/B978-0-12-221970-2.50457-5|DOI=10.11418/jtca1981.15.4_211|PubMed=1477652|PubMed=2415185|PubMed=8558913|PubMed=14630792|PubMed=14671638|PubMed=15843827|PubMed=16408098|PubMed=20164919|PubMed=22460905|PubMed=27397505|PubMed=30285677|PubMed=30894373|PubMed=31068700|PubMed=31160637|PubMed=31978347	Cancer cell line
199	CVCL_0259	F9		PubMed=61803|PubMed=214238|PubMed=6479493	Cancer cell line
200	CVCL_0260	FDCW2	FDCP1-WEHI2|FDC2	PubMed=9345037	Factor-dependent cell line
201	CVCL_0261	FGC4	FGC-4	PubMed=2128461	Cancer cell line
202	CVCL_0262	FL5.12	FL5.12A|Fetal Liver clone 5.12	PubMed=3933007|PubMed=8358790|PubMed=10200549	Factor-dependent cell line
203	CVCL_0264	FMA3	FMA-3|FMA/3	DOI=10.2220/biomedres.5.19|PubMed=3934308|PubMed=8547652	Cancer cell line
204	CVCL_0265	FRTL-5	FRTL 5|FRTL5|FRTL-5 Cl 2	CelloPub=CLPUB00429|CelloPub=CLPUB00430|DOI=10.1128/MCB.00663-17|Patent=US4608341|PubMed=1726925|PubMed=1846098|PubMed=2545492|PubMed=3670314|PubMed=6327870|PubMed=7836899|PubMed=7912172|PubMed=9709917|PubMed=20151827	Spontaneously immortalized cell line
205	CVCL_0268	Fa32			Cancer cell line
206	CVCL_0269	Fao	FaO|FAO|FAO-1	PubMed=4157008	Cancer cell line
207	CVCL_0270	G-401	G401|G 401	PubMed=8382007|PubMed=20164919|PubMed=20215515|PubMed=22460905|PubMed=26351324|PubMed=27397505|PubMed=28945250|PubMed=30894373|PubMed=31068700|PubMed=31978347	Cancer cell line
208	CVCL_0271	GEO	Geo|HCT-GEO|HCT GEO	PubMed=2835152|PubMed=3349466|PubMed=6578361|PubMed=7329817|PubMed=7761852|PubMed=17363507|PubMed=20570890|PubMed=25926053|PubMed=28854368|PubMed=30894373	Cancer cell line
209	CVCL_0272	GF-D8	GFD8	DOI=10.1016/B978-0-12-221970-2.50457-5|PubMed=8443395|PubMed=10451701	Cancer cell line
210	CVCL_0273	GH3	GH 3	PubMed=218079|PubMed=4327442|PubMed=4951281|PubMed=5513559|PubMed=15541569	Cancer cell line
211	CVCL_0274	GH3B6	GH3.B6|GH3/B6		Cancer cell line
212	CVCL_0276	GH4C1	GH(4)C(1)|GH4 C 1|GH4-C1|GH4	PubMed=218079|PubMed=1620544|PubMed=15541569	Cancer cell line
213	CVCL_0277	GH4ZR7		PubMed=1688845|PubMed=8171043	Cancer cell line
214	CVCL_0278	GI-101A	GI101A|GI 101A|GI-101|GI 101|GI101	Patent=US6037520|PubMed=10328849|PubMed=12800145|PubMed=14598885	Cancer cell line
215	CVCL_0279	GLC-4	GLC 4|GLC4	PubMed=1320893|PubMed=1657425|PubMed=3028613|PubMed=8980384|PubMed=9559344|PubMed=10408787|PubMed=10709110|PubMed=15150577	Cancer cell line
216	CVCL_0280	GP8 [Rat brain]	IO/GP8	DOI=10.1007/978-1-4757-9489-2_46|PubMed=8982103	Finite cell line
217	CVCL_0281	GT1-7		PubMed=1714837|PubMed=2196069	Transformed cell line
218	CVCL_0284	H4-II-E	H-4-II-E|H4IIE	PubMed=14143233	Cancer cell line
219	CVCL_0285	H4-II-E-C3	H4IIEC3|H4-IIE-C3|H4-II-EC3|Reuber-H-35 hepatoma|Reuber H-35|Reuber H35|H-35 Reuber|H35 Reuber|RH-35|RH35|H-35|H35|H-II-E-C3	PubMed=4404256|PubMed=14143233|PubMed=24386269	Cancer cell line
220	CVCL_0286	H9c2(2-1)	H9c2 (2-1)|H9c2|H9C2	PubMed=943302|PubMed=1683272|PubMed=17662623|PubMed=21082279	Spontaneously immortalized cell line
221	CVCL_0288	HC11	HC-11|HC11 Mammary Epithelium	PubMed=3416834|PubMed=19523745	Spontaneously immortalized cell line
222	CVCL_0289	HCA7	HCA-7|HCA 7	PubMed=3718830|PubMed=4016751|PubMed=8410493|PubMed=8464898|PubMed=9294210|PubMed=10737795|PubMed=11226274|PubMed=16418264|PubMed=18258742|PubMed=20570890|PubMed=20606684|PubMed=24755471|PubMed=25485619|PubMed=25926053|PubMed=29101300	Cancer cell line
223	CVCL_0290	HCC1937	HCC-1937	CelloPub=CLPUB00423|PubMed=9699648|PubMed=9833771|PubMed=9865903|PubMed=10635334|PubMed=11314036|PubMed=12353263|PubMed=12800145|PubMed=14762065|PubMed=16397213|PubMed=16541312|PubMed=16959974|PubMed=17157791|PubMed=17932254|PubMed=19582160|PubMed=19593635|PubMed=20070913|PubMed=20215515|PubMed=21778573|PubMed=22032724|PubMed=22414580|PubMed=22460905|PubMed=22585861|PubMed=23151021|PubMed=2360165…	Cancer cell line
224	CVCL_0291	HCT 116	HCT-116|HCT.116|HCT_116|HCT116|CoCL2	PubMed=2041050|PubMed=2835152|PubMed=3335022|PubMed=3955419|PubMed=6437669|PubMed=7214343|PubMed=7761852|PubMed=9000147|PubMed=9000572|PubMed=9023415|PubMed=9178645|PubMed=9294210|PubMed=9515795|PubMed=9715273|PubMed=10612807|PubMed=10674020|PubMed=10700174|PubMed=10700188|PubMed=10737795|PubMed=11226274|PubMed=11314036|PubMed=11414198|PubMed=11526487|PubMed=11687795|PubMed=12068308|PubMed=125844…	Cancer cell line
225	CVCL_0292	HCT 15	HCT-15|HCT15	PubMed=427742|PubMed=2041050|PubMed=7139607|PubMed=7247963|PubMed=8197130|PubMed=8464898|PubMed=9000147|PubMed=9000572|PubMed=9809040|PubMed=10700174|PubMed=10737795|PubMed=11314036|PubMed=11414198|PubMed=11526487|PubMed=12584437|PubMed=15748285|PubMed=15900046|PubMed=16854228|PubMed=17088437|PubMed=19372543|PubMed=20164919|PubMed=20215515|PubMed=20570890|PubMed=20606684|PubMed=22336246|PubMed=22…	Cancer cell line
226	CVCL_0293	HEC-1-A	Hec-1-A|HEC-1A|HEC1-A|HEC1A|Hec1A	DOI=10.1007/978-4-431-53981-0_1|PubMed=327080|PubMed=833871|PubMed=2436984|PubMed=3410349|PubMed=3518877|PubMed=4678779|PubMed=7459858|PubMed=12068308|PubMed=12227503|PubMed=12893190|PubMed=15053063|PubMed=15901131|PubMed=20215515|PubMed=20218740|PubMed=22460905|PubMed=22710073|PubMed=25485619|PubMed=25984343|PubMed=28196595|PubMed=30894373|PubMed=31068700|PubMed=31978347	Cancer cell line
227	CVCL_0294	HEC-1-B	Hec-1-B|HEC-1B|Hec-1b|HEC1-B|HEC1B|Hec1B	DOI=10.1007/978-4-431-53981-0_1|PubMed=327080|PubMed=833871|PubMed=3518877|PubMed=4678779|PubMed=6163305|PubMed=6220172|PubMed=6174649|PubMed=12227503|PubMed=20215515|PubMed=20218740|PubMed=20944090|PubMed=22460905|PubMed=22710073|PubMed=28196595|PubMed=30894373|PubMed=31068700	Cancer cell line
228	CVCL_0295	HECV			Finite cell line
229	CVCL_0296	HEK293 482R	482R-HEK293|HEK-293 482R|HEK 293 482R		Transformed cell line
230	CVCL_0297	HEY	Hey	PubMed=3731068|PubMed=4016745|PubMed=12960427|PubMed=22710073|PubMed=23415752|PubMed=24023729|PubMed=25485619|PubMed=27397505|PubMed=28196595|PubMed=30485824|PubMed=30894373	Cancer cell line
231	CVCL_0298	HFL1	HFL-1|HFL 1|Human fetal lung fibroblast 1|HFL	PubMed=7065527|PubMed=7372635|PubMed=22481983	Finite cell line
232	CVCL_0300	HIRcB	HIRc-B	PubMed=3312193	Spontaneously immortalized cell line
233	CVCL_0302	HK-2 [Human kidney]	Hk-2|HK2|Human Kidney-2	PubMed=8127021|PubMed=20215515|PubMed=20555413|PubMed=22949125|PubMed=28489074|PubMed=30894373|PubMed=31068700	Transformed cell line
234	CVCL_0304	HL-60/ADR	HL60/ADR|HL60/Adr|HL60-ADR	PubMed=2425939|PubMed=2573357|PubMed=2886122	Cancer cell line
235	CVCL_0305	HL-60/VCR	HL60/VCR		Cancer cell line
236	CVCL_0306	LS174T-HM3	HM3|HM3-MUC2		Cancer cell line
237	CVCL_0310	HO-8910PM	HO-8910 PM|HO8910/PM|HO8910PM|HO8910pm	PubMed=10464713|PubMed=11930655|PubMed=25502083	Cancer cell line
238	CVCL_0311	HO15.19	Ho15.19	PubMed=9342182	Spontaneously immortalized cell line
239	CVCL_0312	HOS		PubMed=2823272|PubMed=12645653|PubMed=15150091|PubMed=15289353|PubMed=19787792|PubMed=20164919|PubMed=20215515|PubMed=21519327|PubMed=22460905|PubMed=26320182|PubMed=26351324|PubMed=27397505|PubMed=28196595|PubMed=30894373|PubMed=31068700	Cancer cell line
240	CVCL_0313	HPAF-II	HPAF II|HPAFII|HPAF-2|HPAF2|HPAF/CD18|CD18/HPAF|HPAF-II/CD18|CD-18|CD18|CD 18	DOI=10.4172/jpb.1000057|PubMed=1764370|PubMed=2734279|PubMed=11787853|PubMed=12068308|PubMed=12692724|PubMed=15126341|PubMed=15367885|PubMed=15367897|PubMed=18380791|PubMed=20164919|PubMed=20215515|PubMed=20418756|PubMed=22460905|PubMed=22585861|PubMed=25485619|PubMed=25984343|PubMed=26216984|PubMed=27259358|PubMed=27397505|PubMed=28196595|PubMed=29444439|PubMed=30894373|PubMed=31037374|PubMed=31…	Cancer cell line
241	CVCL_0314	HSC-5 [Human skin squamous cell carcinoma]	HSC5	PubMed=1693926	Cancer cell line
242	CVCL_0316	HSC-42	HSC42	PubMed=8242641|PubMed=15723654|PubMed=15767549	Cancer cell line
243	CVCL_0317	HT-1080	Ht-1080|HT 1080|HT1080|HT 1080.T	PubMed=3335022|PubMed=3413074|PubMed=3558490|PubMed=3986962|PubMed=4132053|PubMed=6652615|PubMed=12068308|PubMed=17254797|PubMed=20164919|PubMed=20215515|PubMed=22282976|PubMed=22460905|PubMed=24726063|PubMed=25485619|PubMed=26351324|PubMed=26368816|PubMed=27397505|PubMed=28196595|PubMed=30894373|PubMed=31068700|PubMed=31978347	Cancer cell line
244	CVCL_0318	HT-144	HT 144|HT144|HT144-mel|HT144mel	DOI=10.1007/978-1-4757-1647-4_5|DOI=10.1007/BF00199208|PubMed=327080|PubMed=833871|PubMed=3518877|PubMed=6935474|PubMed=7017212|PubMed=7459858|PubMed=9354451|PubMed=10338330|PubMed=12068308|PubMed=14692828|PubMed=15048078|PubMed=15467732|PubMed=17363583|PubMed=17516929|PubMed=20164919|PubMed=21654344|PubMed=22460905|PubMed=25485619|PubMed=27397505|PubMed=30894373|PubMed=31068700	Cancer cell line
245	CVCL_0319	HT-2 clone A5E	HT2-clone-A5E|HT2 Clone A5E	PubMed=31220119	Factor-dependent cell line
246	CVCL_0320	HT-29	HT 29|HT29	DOI=10.1007/978-1-4757-1647-4_5|PubMed=72600|PubMed=327080|PubMed=468301|PubMed=626984|PubMed=833871|PubMed=864752|PubMed=1159834|PubMed=1389533|PubMed=1730571|PubMed=1778766|PubMed=2041050|PubMed=2288877|PubMed=3335022|PubMed=3349466|PubMed=3472642|PubMed=3518877|PubMed=6220172|PubMed=6500159|PubMed=6582512|PubMed=7017212|PubMed=7459858|PubMed=8464898|PubMed=8895552|PubMed=9000147|PubMed=9000572…	Cancer cell line
247	CVCL_0321	HT22	HT-22	PubMed=7953717|PubMed=9292733|PubMed=19135458|PubMed=26227174	Transformed cell line
248	CVCL_0322	HT29 gluc C1	HT29glucC1		Cancer cell line
249	CVCL_0323	HT29-19A	HT2919A|HT 29/19A|HT29/19A|HT29 cl.19A|HT29-cl19A|HT29 CL19A|HT29 cl 19A|HT 29 cl.19A|HT29-Cl.19A|HT-29 clone 19A|HT29 clone 19A	PubMed=6744312|PubMed=12508250|PubMed=15463957	Cancer cell line
250	CVCL_0324	HuCC-T1	HuCCT-1|HUCCT-1|HUCC-T1|HUCCT1|HuCCT1	CelloPub=CLPUB00275|DOI=10.11418/jtca1981.16.3_173|PubMed=2544546|PubMed=9290701|PubMed=20164919|PubMed=20215515|PubMed=21451941|PubMed=22460905|PubMed=27231123|PubMed=27397505|PubMed=30894373|PubMed=31068700|PubMed=31077409|PubMed=31395879	Cancer cell line
251	CVCL_0325	HuT78B1	HUT78B1|HUT78-B1	PubMed=8598453|PubMed=15161037	Cancer cell line
252	CVCL_0326	Hep 3B2.1-7	Hep 3B2_1-7|HEP3B217|Hep 3B2|HEP-3B2|HEP3B2|Hep-3B|HEP-3B|Hep 3B|Hep3B|HEP3B	DOI=10.1007/978-4-431-68349-0_4|DOI=10.11418/jtca1981.16.3_173|Patent=US4393133|PubMed=233137|PubMed=2439335|PubMed=3023526|PubMed=6248960|PubMed=6275024|PubMed=8050184|PubMed=8389256|PubMed=9290701|PubMed=9359923|PubMed=10523694|PubMed=11050057|PubMed=12029633|PubMed=15767549|PubMed=20215515|PubMed=20454443|PubMed=20937217|PubMed=22460905|PubMed=23505090|PubMed=23887712|PubMed=24116068|PubMed=25…	Cancer cell line
253	CVCL_0327	Hepa 1-6	HEPA 1-6|Hepa-1-6|Hepa1-6	PubMed=25193168|PubMed=26280412|PubMed=28152020|PubMed=31220119	Cancer cell line
254	CVCL_0328	Hepa-1c1c7	Hepa 1c1c7|Hepa1c1c7|Hepa 1-clc7	PubMed=106390|PubMed=4362668|PubMed=6300048|PubMed=7462248|PubMed=18959748|PubMed=31220119	Cancer cell line
255	CVCL_0329	Hepa-C12	Hepa-1c1c7-c12|Hepa 1c1c7 C12		Cancer cell line
256	CVCL_0330	Hepa-C4	Hepa-1c1c7-c4|Hepa 1c1c7 C4		Cancer cell line
257	CVCL_0331	Hs 294T	HS-294T|Hs-294T|HS-294-T|HS-294|Hs294T|HS294T|Hs294	PubMed=327080|PubMed=478563|PubMed=3335022|PubMed=3518877|PubMed=6220172|PubMed=8755562|PubMed=11414198|PubMed=15467732|PubMed=22460905|PubMed=25485619|PubMed=30894373|PubMed=31068700|PubMed=31978347	Cancer cell line
258	CVCL_0332	Hs 578T	HS 578T|Hs-578T|HS-578T|Hs_578t|Hs-578-T|HS-578-T|Hs 578.T|HS578T|Hs578T|Hs578t|HS0578T|578T|HS578|Hs578|Homo sapiens No. 578, tumor cells	CelloPub=CLPUB00423|DOI=10.1016/B978-0-12-333530-2.50009-5|DOI=10.4172/2157-7145.S2-005|PubMed=283258|PubMed=761205|PubMed=864756|PubMed=3335022|PubMed=7902062|PubMed=10700174|PubMed=15677628|PubMed=15748285|PubMed=16142302|PubMed=16397213|PubMed=16541312|PubMed=16959974|PubMed=17088437|PubMed=17157791|PubMed=17932254|PubMed=18277095|PubMed=18386134|PubMed=18516279|PubMed=19372543|PubMed=19582160…	Cancer cell line
259	CVCL_0333	Hs 746.T	Hs 746T|HS 746T|Hs-746T|HS-746T|Hs746T|HS746T|Hs746-T|746T	PubMed=283258|PubMed=761205|PubMed=6500159|PubMed=20215515|PubMed=22460905|PubMed=24807215|PubMed=25485619|PubMed=27397505|PubMed=30894373|PubMed=31068700	Cancer cell line
260	CVCL_0334	Hs 766T	Hs 766.T|HS-766T|Hs-766T|HS 766T|HS-766-T|Hs-766-T|HS766T|Hs766T|H766T|766T|Hs 766	DOI=10.4172/jpb.1000057|PubMed=176412|PubMed=283258|PubMed=761205|PubMed=1630814|PubMed=6500159|PubMed=8026879|PubMed=10027410|PubMed=10408907|PubMed=11169959|PubMed=14695172|PubMed=15126341|PubMed=15367885|PubMed=15688027|PubMed=18380791|PubMed=20418756|PubMed=22460905|PubMed=22585861|PubMed=25167228|PubMed=25485619|PubMed=25984343|PubMed=26216984|PubMed=27259358|PubMed=27397505|PubMed=29444439|…	Cancer cell line
261	CVCL_0335	Hs27	Hs-27|Hs 27|Hs.27|HS27|Hs27F	PubMed=4472134	Finite cell line
262	CVCL_0336	Huh-7	HuH-7|HUH-7|HuH7|Huh7|HUH7|JTC-39|Japanese Tissue Culture-39	DOI=10.1007/978-4-431-68349-0_4|DOI=10.1101/2020.02.17.953281|DOI=10.11418/jtca1981.12.3_221|DOI=10.11418/jtca1981.16.3_173|PubMed=6203805|PubMed=8389256|PubMed=9290701|PubMed=9359923|PubMed=10523694|PubMed=12029633|PubMed=15708988|PubMed=15767549|PubMed=20215515|PubMed=22460905|PubMed=23285155|PubMed=23505090|PubMed=23887712|PubMed=25485619|PubMed=25574106|PubMed=27329724|PubMed=27397505|PubMed=…	Cancer cell line
263	CVCL_0337	HuT 78	HUT 78|HuT-78|HUT-78|HuT78|Hut78|HUT78|NCI-H78	DOI=10.1016/B978-0-12-221970-2.50457-5|PubMed=2144611|PubMed=2193399|PubMed=3495441|PubMed=6244013|PubMed=8127147|PubMed=8806089|PubMed=8806090|PubMed=8806092|PubMed=9738977|PubMed=10570904|PubMed=12068308|PubMed=20215515|PubMed=22460905|PubMed=25355872|PubMed=30285677|PubMed=30894373|PubMed=31068700	Cancer cell line
264	CVCL_0338	IB3-1	IB3	PubMed=1380129|PubMed=1849726|PubMed=7679117|PubMed=15463957|PubMed=16512671|PubMed=18441018	Transformed cell line
265	CVCL_0339	IB4		Patent=US5147637	Hybridoma
266	CVCL_0343	IEC-6	IEC 6|IEC6|Intestinal Epithelioid Cell line No. 6	PubMed=88453|PubMed=15463957	Finite cell line
267	CVCL_0345	IMIM-PC2	IMIM-PC-2|IMIM PC-2|IMIMPC2|IM2|Instituto Municipal de Investigacion Medica-Pancreas Cancer 2	DOI=10.4172/2324-9293.1000104|PubMed=7723277|PubMed=8026879|PubMed=8795137|PubMed=9665481|PubMed=11169957|PubMed=11787853|PubMed=22585861	Cancer cell line
268	CVCL_0346	IMR-32	IMR 32|IMR32|Institute for Medical Research-32|GM03320|GM03320D	DOI=10.1007/0-306-46872-7_2|DOI=10.1007/978-1-4757-1647-4_13|DOI=10.1016/B978-0-12-333530-2.50006-X|PubMed=62055|PubMed=327080|PubMed=833871|PubMed=922665|PubMed=2535691|PubMed=3518877|PubMed=5459762|PubMed=6888561|PubMed=6935474|PubMed=7037175|PubMed=7139592|PubMed=7459858|PubMed=7838528|PubMed=8221663|PubMed=9201287|PubMed=9283597|PubMed=9516836|PubMed=11550280|PubMed=12210830|PubMed=12702577|P…	Cancer cell line
269	CVCL_0347	IMR-90	IMR 90|IMR90|Institute for Medical Research-90|I90	CelloPub=CLPUB00499|PubMed=211143|PubMed=535915|PubMed=738322|PubMed=841339|PubMed=1574572|PubMed=3335022|PubMed=7065527|PubMed=20215515|PubMed=22108792|PubMed=23325432	Finite cell line
270	CVCL_0350	IN157	IN-157|IN/157|IN 157	PubMed=1620276	Cancer cell line
271	CVCL_0351	INS-1E	INS1-E|INS1E	PubMed=14592952	Cancer cell line
272	CVCL_0352	INS-1	INS1	PubMed=1370150|PubMed=22538498	Cancer cell line
273	CVCL_0353	In-R1-G9	InR1-G9|InRIG9|INR1G9|InR1G9	PubMed=2834160|PubMed=2869020	Cancer cell line
274	CVCL_0354	J.CaM1.6	J CaM 1.6|J-CaM-1.6|JCam-1.6|JCaM 1.6|JCAM 1.6|JCaM1.6|Jcam clone 1.6|J.CaM1|JCaM-1|JCaM1|JCAM1|Jurkat-derived Ca2+ mutant no. 1	PubMed=3263650|PubMed=3309950|PubMed=7592872|PubMed=8626636|PubMed=11231305	Cancer cell line
275	CVCL_0355	J2E	J2E-1	PubMed=1688637|PubMed=2847163|PubMed=8631947	Transformed cell line
276	CVCL_0356	J7.DEF.3		PubMed=7689615	Cancer cell line
277	CVCL_0357	J774.2		PubMed=25894527	Cancer cell line
278	CVCL_0358	J774A1	J-774A.1|J774.A1|J774 A1|J774A.1|J 774A.1|J774 A.1		Cancer cell line
279	CVCL_0359	J82	J-82|J 82|J82COT|J82 COT	PubMed=571047|PubMed=833871|PubMed=864752|PubMed=870558|PubMed=2594029|PubMed=3413074|PubMed=3518877|PubMed=3708594|PubMed=6220172|PubMed=6244232|PubMed=6582512|PubMed=6823318|PubMed=7787250|PubMed=9850064|PubMed=11921286|PubMed=12127398|PubMed=14762065|PubMed=15846775|PubMed=16885334|PubMed=20164919|PubMed=20215515|PubMed=22460905|PubMed=23401075|PubMed=24035680|PubMed=24367658|PubMed=25997541|P…	Cancer cell line
280	CVCL_0360	JAR	Jar|JAr|JaR	DOI=10.1007/0-306-46861-1_8|DOI=10.1007/BF02619074|PubMed=2720636|PubMed=2878840|PubMed=3518877|PubMed=4038916|PubMed=7153601|PubMed=7716126|PubMed=7937597|PubMed=20164919|PubMed=20215515|PubMed=24098444|PubMed=27397505|PubMed=28161053|PubMed=28724925|PubMed=30894373	Cancer cell line
281	CVCL_0361	JB6 Cl 30-7b	JB6 clone 30, subclone 7b|JB6 Cl 30|JB-6 Cl 30|JB6Cl30	PubMed=6119803|PubMed=6947266	Spontaneously immortalized cell line
282	CVCL_0362	JB6 Cl 41-5a	JB6 clone 41, subclone 5a|JB6 clone41|JB6 Cl41|JB6 Cl 41|JB-6 Cl 41|JB6Cl41	PubMed=2985973|PubMed=6119803|PubMed=6947266	Spontaneously immortalized cell line
283	CVCL_0363	JEG-3	Jeg-3|JEG3|Jeg3|jeg3	DOI=10.1007/0-306-46861-1_8|PubMed=62839|PubMed=327080|PubMed=833871|PubMed=2878840|PubMed=3518877|PubMed=5103722|PubMed=6220172|PubMed=7459858|PubMed=7753552|PubMed=7937597|PubMed=11994546|PubMed=12966428|PubMed=16797695|PubMed=20164919|PubMed=20215515|PubMed=27397505|PubMed=28161053|PubMed=28724925|PubMed=30894373	Cancer cell line
284	CVCL_0364	JHH-5	Jhh-5|JHH5|FLC-5|FLC5|Functional Liver Cell-5	DOI=10.11418/jtca1981.16.3_173|PubMed=1701409|PubMed=9359923|PubMed=10523694|PubMed=10933057|PubMed=17241388|PubMed=22460905|PubMed=23505090|PubMed=25485619|PubMed=30894373|PubMed=31068700|PubMed=31395879|PubMed=31978347	Cancer cell line
285	CVCL_0366	SNU-423	SNU423|NCI-SNU-423	PubMed=7543080|PubMed=8824565|PubMed=19956504|PubMed=20215515|PubMed=22460905|PubMed=23505090|PubMed=23887712|PubMed=25485619|PubMed=25574106|PubMed=27397505|PubMed=28196595|PubMed=30894373|PubMed=31068700|PubMed=31978347	Cancer cell line
286	CVCL_0367	Jurkat E6.1	JurkatE6-1|Jurkat E6-1|Jurkat, Clone E6-1|Jurkat Clone E6-1|Jurkat (clone E6-1)|JURKAT E-6.1|JURKAT E-61|Jurkat-E6|Jurkat E6|J.E6-1|E6-1	PubMed=7592872|PubMed=8316623|PubMed=9707173|PubMed=10468210|PubMed=10832058|PubMed=11481229|PubMed=11669127|PubMed=15472075|PubMed=20215515|PubMed=23933134|PubMed=25485619|PubMed=25894527|PubMed=26546556|PubMed=28464451|PubMed=29739316	Cancer cell line
287	CVCL_0368	K562/A02		PubMed=7668104	Cancer cell line
288	CVCL_0369	K562YO		PubMed=7506674|PubMed=7534132	Cancer cell line
289	CVCL_0370	KAT-5	KAT5	PubMed=18713817|PubMed=20143388	Cancer cell line
290	CVCL_0371	KATO III	Kato III|Kato-III|KATO-III|KATOIII|KatoIII|KATO 3|JTC-28|Japanese Tissue Culture-28	DOI=10.1016/B978-0-12-333530-2.50014-9|DOI=10.2198/sbk.34.289|PubMed=209229|PubMed=1370612|PubMed=1778766|PubMed=1933850|PubMed=3518877|PubMed=3962675|PubMed=6862145|PubMed=9023415|PubMed=9247707|PubMed=9290701|PubMed=11107048|PubMed=15723654|PubMed=17505008|PubMed=20164919|PubMed=20215515|PubMed=22460905|PubMed=24807215|PubMed=25485619|PubMed=25960936|PubMed=27397505|PubMed=28196595|PubMed=30894…	Cancer cell line
291	CVCL_0372	KB	Strain KB	CelloPub=CLPUB00484|DOI=10.1007/978-1-4757-1647-4_13|PubMed=656543|PubMed=1246601|PubMed=4203458|PubMed=5641128|PubMed=5668122|PubMed=13254761|PubMed=13322936|PubMed=14185313|PubMed=17254797|PubMed=17325662|PubMed=20143388|PubMed=23925245|PubMed=28455420	Cancer cell line
292	CVCL_0374	KG-1	KG1	DOI=10.1016/B978-0-12-221970-2.50457-5|PubMed=306682|PubMed=1571549|PubMed=2140233|PubMed=3094604|PubMed=3856862|PubMed=6582512|PubMed=6996765|PubMed=8558913|PubMed=9290701|PubMed=9379676|PubMed=9510473|PubMed=11021758|PubMed=14504097|PubMed=15843827|PubMed=16408098|PubMed=17254797|PubMed=20164919|PubMed=20215515|PubMed=22460905|PubMed=23955599|PubMed=25485619|PubMed=27397505|PubMed=28196595|PubM…	Cancer cell line
293	CVCL_0375	KGN		PubMed=11145608|PubMed=15541573|PubMed=18980698|PubMed=20098707|PubMed=20164919|PubMed=27397505|PubMed=30894373	Cancer cell line
294	CVCL_0377	KRC-7 [Rat hepatoma]	KRC7	PubMed=7008195	Cancer cell line
295	CVCL_0378	KNS-42	KNS42	CelloPub=CLPUB00152|PubMed=2448680|PubMed=16232199|PubMed=19365568|PubMed=20164919|PubMed=22460905|PubMed=25628092|PubMed=27397505|PubMed=30894373|PubMed=31068700|PubMed=31978347	Cancer cell line
296	CVCL_0379	Ku812	KU812|KU-812|KU.812|KU 812	DOI=10.1016/B978-0-12-221970-2.50457-5|DOI=10.11418/jtca1981.15.4_211|PubMed=2540861|PubMed=3332852|PubMed=3858609|PubMed=9290701|PubMed=9510473|PubMed=9644295|PubMed=15843827|PubMed=16408098|PubMed=20164919|PubMed=20215515|PubMed=22460905|PubMed=25485619|PubMed=27397505|PubMed=30285677|PubMed=30894373|PubMed=31068700|PubMed=31160637	Cancer cell line
297	CVCL_0382	L1210	L 1210|L-1210|Leukemic 1210|Leukemia 1210|Leukemia L1210	PubMed=6970130|PubMed=18630317|PubMed=25277546|PubMed=31220119	Cancer cell line
298	CVCL_0384	L3.6pl	L3.6PL|L3_6PL|L3.6 pancreas-liver|Colo357L3.6pl	PubMed=10935470	Cancer cell line
299	CVCL_0385	L6	L-6|L-6 myoblast	PubMed=5245982|PubMed=5481965|PubMed=7297605	Transformed cell line
300	CVCL_0386	L6E9	L6-E9		Transformed cell line
301	CVCL_0388	LAMA-84	Lama-84|LAMA84|Lama84	DOI=10.1016/B978-0-12-221970-2.50457-5|PubMed=3476310|PubMed=7996872|PubMed=8693292|PubMed=9257809|PubMed=15843827|PubMed=16408098|PubMed=20164919|PubMed=22460905|PubMed=25984343|PubMed=27397505|PubMed=30285677|PubMed=30894373|PubMed=31068700|PubMed=31160637	Cancer cell line
302	CVCL_0389	LA-N-5	LAN-5|Lan-5|LAN5|Lan5|NBLAN5T	DOI=10.1007/0-306-46872-7_2|DOI=10.1016/B978-0-12-333530-2.50006-X|PubMed=6172518|PubMed=18724359|PubMed=18923524|PubMed=20164919|PubMed=22213050|PubMed=23202128|PubMed=24466371|PubMed=24792489|PubMed=28350380	Cancer cell line
303	CVCL_0390	LI90	LI 90|LI-90	PubMed=7540235|PubMed=20215515	Cancer cell line
304	CVCL_0391	LLC-PK1	LLC-PK(1)|LLC-PK-1|LLC PK-1|LLc-PK1|LLC PK1|LLCPK1|Lilly Laboratories Cell-Porcine Kidney 1	PubMed=828141|PubMed=19508353|PubMed=20555413	Spontaneously immortalized cell line
305	CVCL_0392	LN-18	LN 18|LN18|LN018	PubMed=7211194|PubMed=7693337|PubMed=7732013|PubMed=10416987|PubMed=14614447|PubMed=21406405|PubMed=22460905|PubMed=22570425|PubMed=25485619|PubMed=25894527|PubMed=26496030|PubMed=27397505|PubMed=30894373|PubMed=31068700|PubMed=31978347	Cancer cell line
306	CVCL_0393	LN-229	LN 229|LN229|LNT-229	PubMed=7693337|PubMed=10416987|PubMed=14614447|PubMed=16697959|PubMed=19365568|PubMed=20504876|PubMed=21406405|PubMed=22460905|PubMed=22570425|PubMed=25485619|PubMed=25772239|PubMed=25894527|PubMed=25984343|PubMed=26496030|PubMed=27397505|PubMed=27412690|PubMed=30894373|PubMed=31068700|PubMed=31978347	Cancer cell line
307	CVCL_0394	LN-308	LN 308|LN308|LNZ-308|LNZ 308|LNZ308|LN-Z308	PubMed=2990147|PubMed=7693337|PubMed=10416987|PubMed=11351043|PubMed=14614447|PubMed=20504876|PubMed=20593219|PubMed=22570425|PubMed=25984343|PubMed=30894373|PubMed=31068700	Cancer cell line
308	CVCL_0395	LNCaP	LNCAP|LNCap|Lymph Node Carcinoma of the prostate	CelloPub=CLPUB00410|PubMed=3335022|PubMed=3518877|PubMed=6831420|PubMed=8687134|PubMed=9018337|PubMed=10702678|PubMed=10972993|PubMed=11135431|PubMed=11172901|PubMed=11414198|PubMed=12725112|PubMed=14518029|PubMed=15162376|PubMed=15486987|PubMed=22213130|PubMed=22278370|PubMed=23671654|PubMed=24587179|PubMed=24618588|PubMed=25485619|PubMed=26256267|PubMed=26972028|PubMed=27036029|PubMed=27141528|…	Cancer cell line
309	CVCL_0396	B104-1-1		PubMed=6095109	Transformed cell line
310	CVCL_0397	LS180	LS-180|LS 180	Patent=US4228236|PubMed=1262041|PubMed=6652615|PubMed=9515795|PubMed=10737795|PubMed=11314036|PubMed=12615714|PubMed=16418264|PubMed=18258742|PubMed=20215515|PubMed=20570890|PubMed=20606684|PubMed=22460905|PubMed=23272949|PubMed=24755471|PubMed=25485619|PubMed=25926053|PubMed=26537799|PubMed=27397505|PubMed=28854368|PubMed=29101300|PubMed=29444439|PubMed=30894373|PubMed=31068700|PubMed=31978347	Cancer cell line
311	CVCL_0399	LoVo	LOVO	PubMed=1260746|PubMed=3335022|PubMed=7104989|PubMed=8197130|PubMed=8464898|PubMed=9000147|PubMed=9000572|PubMed=9290701|PubMed=9294210|PubMed=9515795|PubMed=9715273|PubMed=10612807|PubMed=10674020|PubMed=10737795|PubMed=11226274|PubMed=11314036|PubMed=11414198|PubMed=11526487|PubMed=12068308|PubMed=12584437|PubMed=12615714|PubMed=12661003|PubMed=15771911|PubMed=15900046|PubMed=16418264|PubMed=168…	Cancer cell line
312	CVCL_0400	M059J	Mo 59J|MO59J	PubMed=7494872|PubMed=8316628|PubMed=10629611|PubMed=11023613|PubMed=11418067|PubMed=12105990|PubMed=20164919|PubMed=25485619|PubMed=27397505|PubMed=30894373	Cancer cell line
313	CVCL_0401	M059K		PubMed=7494872|PubMed=8316628|PubMed=10629611|PubMed=11023613|PubMed=12105990|PubMed=18077418|PubMed=21406405|PubMed=22460905|PubMed=25485619|PubMed=30894373|PubMed=31068700	Cancer cell line
314	CVCL_0402	M12.4.1	M1241	PubMed=6809823	Cancer cell line
315	CVCL_0403	M12.4.5	M1245		Cancer cell line
316	CVCL_0404	M7TS90		PubMed=11980662	Cancer cell line
317	CVCL_0406	MAIL8		PubMed=15701651	Transformed cell line
318	CVCL_0408	MC/9	MC9|CL MC/9	Patent=US4559310|PubMed=6972009	Factor-dependent cell line
319	CVCL_0409	MC3T3-E1	Mc3T3-E1|MC3T3E1|MC-3T3-E1|MC 3T3-E1	DOI=10.2330/joralbiosci1965.23.899|DOI=10.4051/ibc.2010.2.4.0014|PubMed=6826647|PubMed=8612673|PubMed=10352097|PubMed=12638602|PubMed=25277546	Spontaneously immortalized cell line
320	CVCL_0410	MC615		PubMed=7682698	Transformed cell line
321	CVCL_0411	MCF10A-Myc	MCF10AMyc		Spontaneously immortalized cell line
322	CVCL_0412	MCF-7/2a	MCF-7/2A|MCF7/2a|MCF-7 clone 2A	PubMed=10766749|PubMed=15531579	Cancer cell line
323	CVCL_0413	MCF7/BUS	MCF-7/BUS|MCF-7 BUS|MCF7 BUS	PubMed=7498097	Cancer cell line
324	CVCL_0415	MCF7mp53	MCF7 mp53|MCF-7-mp53|MCF-7mp53	PubMed=11278253	Cancer cell line
325	CVCL_0417	MDA-MB-435	MDA-MB435|MDAMB435|MDA.MB.435|MDA-435|MDA 435|MDA435|MD Anderson-Metastatic Breast-435	CelloPub=CLPUB00423|DOI=10.1038/npjbcancer.2015.2|DOI=10.4172/2157-7145.S2-005|PubMed=730202|PubMed=7272986|PubMed=10700174|PubMed=11044355|PubMed=15748285|PubMed=17004106|PubMed=17088437|PubMed=17157791|PubMed=19372543|PubMed=19549886|PubMed=20143388|PubMed=20164919|PubMed=22384151|PubMed=22628656|PubMed=23856246|PubMed=23933261|PubMed=24094812|PubMed=24162158|PubMed=24279929|PubMed=24670534|Pub…	Cancer cell line
326	CVCL_0418	MDA-MB-453	MDA-MB 453|MDA MB 453|MDA-MB453|MDAMB453|MDA-453|MDA453|MD Anderson-Metastatic Breast-453	CelloPub=CLPUB00423|DOI=10.1016/B978-0-12-333530-2.50009-5|PubMed=730202|PubMed=3518877|PubMed=9671407|PubMed=11687795|PubMed=11789735|PubMed=12353263|PubMed=12800145|PubMed=16142302|PubMed=16397213|PubMed=16541312|PubMed=17157791|PubMed=18516279|PubMed=19582160|PubMed=19593635|PubMed=20164919|PubMed=20215515|PubMed=21378333|PubMed=22121396|PubMed=22414580|PubMed=22460905|PubMed=22585861|PubMed=2…	Cancer cell line
327	CVCL_0419	MDA-MB-468	MDA-MB 468|MDA-MB468|MDAMB468|MDA-468|MDA468|MB468|MD Anderson-Metastatic Breast-468	CelloPub=CLPUB00423|DOI=10.1016/B978-0-12-333530-2.50009-5|PubMed=730202|PubMed=3518877|PubMed=9671407|PubMed=11414198|PubMed=12353263|PubMed=12800145|PubMed=15677628|PubMed=16397213|PubMed=16541312|PubMed=17157791|PubMed=18262045|PubMed=18516279|PubMed=19582160|PubMed=19593635|PubMed=20070913|PubMed=20164919|PubMed=21778573|PubMed=22384151|PubMed=22460905|PubMed=22585861|PubMed=22628656|PubMed=2…	Cancer cell line
328	CVCL_0420	MDAH 2774	MDAH-2774|MDAH2774|MDA-H2774|2774|#2774|OV-2774|OV-CA-2774|SK-2774	PubMed=719612|PubMed=6582512|PubMed=9698466|PubMed=11314036|PubMed=11565033|PubMed=12068308|PubMed=15153938|PubMed=19288585|PubMed=22328975|PubMed=22705003|PubMed=22710073|PubMed=25230021|PubMed=27235858	Cancer cell line
329	CVCL_0421	MDBK	MDBK (NBL-1)|NBL-1|Madin-Darby Bovine Kidney|Madin Darby Bovine Kidney	PubMed=5587551|PubMed=5988125|PubMed=13567776|PubMed=14207851|PubMed=19941903	Spontaneously immortalized cell line
330	CVCL_0422	MDCK	MDCK (NBL-2)|NBL-2|Madin-Darby Canine Kidney|Madin Darby Canine Kidney	PubMed=222773|PubMed=5918973|PubMed=12667817|PubMed=13901412|PubMed=19941903|PubMed=21819694|PubMed=21982418|PubMed=24058646|PubMed=25903999	Spontaneously immortalized cell line
331	CVCL_0423	MDCK-C7	Madin-Darby Canine Kidney-Clone 7	PubMed=7790388|PubMed=7971172|PubMed=10864013	Spontaneously immortalized cell line
332	CVCL_0424	MDCK-II	MDCK II|MDCKII|MDCK2|MDCK-2|MDCK Type II|MDCKII-WT	PubMed=1468552|PubMed=19941903|PubMed=21766308|PubMed=21982418|PubMed=24975811	Spontaneously immortalized cell line
333	CVCL_0425	MEG-01	Meg-01|MEG01|Meg01	DOI=10.1016/B978-0-12-221970-2.50457-5|PubMed=1742484|PubMed=2998511|PubMed=3332852|PubMed=9738977|PubMed=15843827|PubMed=20164919|PubMed=20215515|PubMed=22460905|PubMed=27397505|PubMed=30285677|PubMed=30332548|PubMed=30894373|PubMed=31068700	Cancer cell line
334	CVCL_0426	MG-63	M-G63|MG63	PubMed=218153|PubMed=883813|PubMed=1577731|PubMed=2823272|PubMed=7873286|PubMed=8617485|PubMed=9144345|PubMed=9600771|PubMed=12645653|PubMed=15736406|PubMed=19160414|PubMed=19363654|PubMed=19787792|PubMed=20164919|PubMed=20215515|PubMed=21519327|PubMed=22460905|PubMed=23129384|PubMed=24903274|PubMed=25382592|PubMed=25485619|PubMed=26320182|PubMed=27397505|PubMed=28196595|PubMed=29334376|PubMed=30…	Cancer cell line
335	CVCL_0428	MIA PaCa-2	MIA-PaCa-2|MIA-PACA-2|MIA-Pa-Ca-2|MIA Paca2|MIA PaCa2|MiaPaCa-2|MIAPACA-2|MiaPaca.2|MiaPaCa2|Miapaca2|MIAPaCa2|MIAPACA2|Mia PACA 2|MIAPaCa-2|PaCa2	CelloPub=CLPUB00416|DOI=10.4172/2324-9293.1000104|PubMed=1630814|PubMed=1764370|PubMed=7809022|PubMed=8026879|PubMed=9290701|PubMed=10027410|PubMed=11115575|PubMed=11169957|PubMed=11169959|PubMed=11787853|PubMed=12068308|PubMed=12692724|PubMed=14695172|PubMed=15770730|PubMed=17254797|PubMed=18298655|PubMed=18380791|PubMed=18575732|PubMed=19904223|PubMed=20164919|PubMed=20215515|PubMed=20418756|Pu…	Cancer cell line
336	CVCL_0431	MIN6	Min6|MIN-6|Mouse INsulinoma 6	PubMed=2163307|PubMed=18845907|PubMed=22538498|PubMed=22808281|PubMed=25546123|PubMed=25894527	Transformed cell line
337	CVCL_0432	MIN6N8a			Transformed cell line
338	CVCL_0434	MKN45	MKN-45|MKN 45	DOI=10.1016/B978-0-12-333530-2.50014-9|PubMed=1370612|PubMed=1486568|PubMed=1778766|PubMed=1846553|PubMed=1933850|PubMed=2061947|PubMed=2105279|PubMed=3962675|PubMed=3986962|PubMed=6862145|PubMed=9023415|PubMed=9247707|PubMed=9290701|PubMed=9665481|PubMed=11107048|PubMed=15723654|PubMed=15767549|PubMed=15900046|PubMed=15901131|PubMed=18804159|PubMed=20164919|PubMed=20215515|PubMed=22336246|PubMed…	Cancer cell line
339	CVCL_0439	MNNG/HOS Cl #5	MNNG/HOS|MNNG-HOS|HOS-MNNG|HOS/MNNG|MNNGHOS|MNNG-HOS (Cl#5)|MNNG/HOS Clone F-5|MNNG|R-1059-D|TE85|Te85|TE-85|HOS-TE85|Hos TE-85|HOS TE 85|HOS TE85|HOS (TE85)|HOS(TE85)|HOS (TE85, Clone F5)|MNNG-HOS (TE 85, clone F-5)|HOS-Te85|TE 85.T|TE 85 ClF-5|TE-85 clone 5	PubMed=265298|PubMed=833871|PubMed=2823272|PubMed=3335022|PubMed=3518877|PubMed=6254071|PubMed=6575958|PubMed=7873286|PubMed=12645653|PubMed=19787792|PubMed=21519327|PubMed=22282976|PubMed=24136885|PubMed=26320182|PubMed=28196595|PubMed=29334376	Cancer cell line
340	CVCL_0440	MRC-5	MRC5|MRC 5|MRCV|MRC-V|Medical Research Council cell strain-5	CelloPub=CLPUB00391|PubMed=211143|PubMed=932048|PubMed=1031681|PubMed=1965304|PubMed=3335022|PubMed=4316953|PubMed=7065527|PubMed=10752125|PubMed=17395773|PubMed=19657000|PubMed=21637780|PubMed=25903999	Finite cell line
341	CVCL_0441	MT-1 [Human contaminated breast cancer]		PubMed=1446057|PubMed=9150904|PubMed=10508494|PubMed=11044355|PubMed=12661003|PubMed=15677628|PubMed=20143388	Cancer cell line
342	CVCL_0442	MT58	MT-58|CHO-MT58|CHO MT58|Mutant 58|Strain 58|CHO strain 58|CHO-58	PubMed=6254065|PubMed=6265447|PubMed=8185307|PubMed=26083347	Spontaneously immortalized cell line
343	CVCL_0444	McA-RH7777	McA-RH 7777|MCA-RH 7777|McArdle RH-7777|McARH7777|RH7777|Mc Ardle 7777		Cancer cell line
344	CVCL_0445	MeWo	MEWO|Mewo|Me Wo|Me-Wo|Mevo|SK-MEL-MeWo|Mel-MeWo|BI-Mel|EST50	DOI=10.1007/978-1-4615-7228-2_39|DOI=10.1007/BF00199208|DOI=10.1007/BF00205883|PubMed=327080|PubMed=833871|PubMed=978138|PubMed=1067619|PubMed=1383272|PubMed=2068080|PubMed=3518877|PubMed=6582512|PubMed=6935474|PubMed=6933476|PubMed=7017212|PubMed=7175440|PubMed=7459858|PubMed=7908310|PubMed=9290701|PubMed=15592718|PubMed=17260012|PubMed=20164919|PubMed=20215515|PubMed=22460905|PubMed=23851445|Pu…	Cancer cell line
345	CVCL_0451	N1E-115	N1E115|NIE-115|NIE 115	PubMed=2759161|PubMed=3756898|PubMed=4063972|PubMed=4400294	Cancer cell line
346	CVCL_0453	NBT-II	Nara Bladder Tumor No. 2|Nara Bladder Tumor II|NBTII	PubMed=3567912|PubMed=4941696|PubMed=29732388	Cancer cell line
347	CVCL_0454	SNU-449	SNU449|NCI-SNU-449	PubMed=7543080|PubMed=8824565|PubMed=16616112|PubMed=19956504|PubMed=20164919|PubMed=20215515|PubMed=22460905|PubMed=23505090|PubMed=23887712|PubMed=25485619|PubMed=25574106|PubMed=27397505|PubMed=28196595|PubMed=30894373|PubMed=31068700|PubMed=31978347	Cancer cell line
348	CVCL_0455	NCI-H292	H292|H-292|NCI-HUT-292|Hut292|NCIH292	PubMed=1311061|PubMed=3335022|PubMed=8806092|PubMed=12539049|PubMed=15193437|PubMed=17332333|PubMed=20164919|PubMed=22460905|PubMed=25485619|PubMed=27397505|PubMed=28196595|PubMed=30894373|PubMed=31068700|PubMed=31978347	Cancer cell line
349	CVCL_0456	NCI-H295	H295|H-295|NCI-H-295	PubMed=2386954|PubMed=8056157|PubMed=8404594|PubMed=8806089|PubMed=8806092|PubMed=15541570|PubMed=20164919|PubMed=21924324|PubMed=22266826	Cancer cell line
350	CVCL_0457	NCI-H295A	H295A|H-295A	PubMed=9024219|PubMed=15541570|PubMed=18000308|PubMed=21924324|PubMed=22266826	Cancer cell line
351	CVCL_0458	NCI-H295R	NCI H295R|NCIH295R|H295R|H-295R|H295R-S1	PubMed=15541570|PubMed=18000308|PubMed=20215515|PubMed=21924324|PubMed=22266826|PubMed=23951072|PubMed=29371329	Cancer cell line
352	CVCL_0459	NCI-H460	NCI.H460|H460|H-460|NCIH460|NCI-HUT-460|NCI-460	PubMed=1311061|PubMed=1563005|PubMed=2041050|PubMed=2388294|PubMed=3335022|PubMed=3940644|PubMed=8385084|PubMed=8626706|PubMed=8806092|PubMed=10358721|PubMed=10700174|PubMed=11030152|PubMed=12068308|PubMed=12794755|PubMed=15746151|PubMed=15748285|PubMed=17088437|PubMed=17332333|PubMed=18083107|PubMed=19372543|PubMed=19472407|PubMed=19941903|PubMed=20164919|PubMed=20215515|PubMed=20510196|PubMed=2…	Cancer cell line
353	CVCL_0460	NCM460	NCM-460	PubMed=8842743|PubMed=26615870	Spontaneously immortalized cell line
354	CVCL_0461	NCTC 2544	NCTC-2544|NCTC2544	PubMed=566722|PubMed=1246601|PubMed=5641128|PubMed=5668122|PubMed=20143388	Cancer cell line
355	CVCL_0462	NCTC clone 929	NCTC 929|NCTC-929|NCTC929|L cell|L cells|L-cell|L-cells|L cell line|L|Strain L-929|L-929|L 929|L929|L929(NCTC)|Clone 929|Earles's cells|Earle's L cells	DOI=10.4051/ibc.2010.2.4.0014|DOI=10.5897/IJBMBR2013.0154|PubMed=4328993|PubMed=4471172|PubMed=4560675|PubMed=6298990|PubMed=13293658|PubMed=14185313|PubMed=18105872|PubMed=23430347|PubMed=31220119	Spontaneously immortalized cell line
356	CVCL_0463	NCI-H157	NCl-H157|NCI H157|H157|H-157|NCI-157	PubMed=1311061|PubMed=1563005|PubMed=3940644|PubMed=6148444|PubMed=8626706|PubMed=8806092|PubMed=9649128|PubMed=11005564|PubMed=11369051|PubMed=12068308|PubMed=19472407|PubMed=20164919|PubMed=20215515|PubMed=20624269|PubMed=22961666|PubMed=23381221|PubMed=25120651|PubMed=26361996|PubMed=30038707	Cancer cell line
357	CVCL_0464	108CC15	NG108-15|NG-108-15|NG 108-15|NG10815	PubMed=16829|PubMed=193191|PubMed=2985920	Hybrid cell line
358	CVCL_0465	OVCAR-3	Ovcar-3|OVCAR 3|NIH:OVCAR-3|NIH:Ovcar-3|NIH:OVCAR3|NIH-OVCAR-3|NIHOVCAR3|OVCAR.3|OVCAR3|Ovcar3	PubMed=1892748|PubMed=2041050|PubMed=2307530|PubMed=2653399|PubMed=3335022|PubMed=3930572|PubMed=6385258|PubMed=6604576|PubMed=9041185|PubMed=9698466|PubMed=10700174|PubMed=11414198|PubMed=11793438|PubMed=12417041|PubMed=12960427|PubMed=15748285|PubMed=16382445|PubMed=17088437|PubMed=18277095|PubMed=18560578|PubMed=19372543|PubMed=20164919|PubMed=20215515|PubMed=21912889|PubMed=22328975|PubMed=22…	Cancer cell line
359	CVCL_0466	NKL		DOI=10.1016/B978-0-12-221970-2.50457-5|PubMed=8599969|PubMed=10803505	Cancer cell line
360	CVCL_0467	NPA	NPA-87|NPA'87|NPA 87|NPA87|NPA87-1|UCLA NPA-87-1|UCLA NPA871	PubMed=8423216|PubMed=8871538|PubMed=11439348|PubMed=14522906|PubMed=18713817|PubMed=20143388|PubMed=21868764	Cancer cell line
361	CVCL_0468	NRK-52E	NRK 52E|NRK52E|NRK clone 52E|Normal Rat Kidney-52E|NRK-E52	PubMed=304450|PubMed=7732277	Spontaneously immortalized cell line
362	CVCL_0469	NS20Y	NS-20Y|NS20-Y	PubMed=4400294	Cancer cell line
363	CVCL_0470	Neuro-2a	NEURO-2A|Neuro 2a|Neuro2a|Neuro2A|N-2a|N2a|N2A|Nb2a|NB2a	PubMed=11470893|PubMed=14504404|PubMed=19903493|PubMed=25193168|PubMed=25277546	Cancer cell line
364	CVCL_0471	OE33	OE-33|JROECL 33|JROECL33|OEC33	DOI=10.12688/f1000research.7033.1|PubMed=9010035|PubMed=11520067|PubMed=20075370|PubMed=20215515|PubMed=22460905|PubMed=23795680|PubMed=25984343|PubMed=26512696|PubMed=27397505|PubMed=27600491|PubMed=28196595|PubMed=28504813|PubMed=30894373|PubMed=31068700|PubMed=31395879|PubMed=31978347	Cancer cell line
365	CVCL_0472	OK	Opossum Kidney|OK-WT	CelloPub=CLPUB00465|PubMed=566717|PubMed=1802405|PubMed=6394469|PubMed=28615248|PubMed=30379374	Spontaneously immortalized cell line
366	CVCL_0473	OV-2008	OV2008|Ov2008|OV 2008|2008|A2008	PubMed=4118903|PubMed=9234707|PubMed=11314036|PubMed=22710073|PubMed=24023729|PubMed=25846456	Cancer cell line
367	CVCL_0474	OV3121-1		PubMed=7775256	Cancer cell line
368	CVCL_0475	OVCA433	OvCa433|OVCA 433|OvCa 433|OVCA-433|OVCA433_Bast|OVCAR-433|OVCAR 433|OVCAR433|SKOV-433|SK-OV-433|OV433	PubMed=1536252|PubMed=6346879|PubMed=7028788|PubMed=10972993|PubMed=11793438|PubMed=16382445|PubMed=22328975|PubMed=22585861|PubMed=22710073|PubMed=23415752|PubMed=24434149|PubMed=25485619|PubMed=27397505|PubMed=27561551|PubMed=28273451|PubMed=30894373	Cancer cell line
369	CVCL_0476	Ob1771	OB1771|Ob 1771	PubMed=3800927|PubMed=3814078	Spontaneously immortalized cell line
370	CVCL_0477	P388D1	P-388D1|P388-D1|P388.D1|P3 88 D1	CelloPub=CLPUB00459|PubMed=1167564|PubMed=3792703|PubMed=10516761|PubMed=25277546	Cancer cell line
371	CVCL_0478	P39	P39/TSU|P39-TSU|P39 TSU|P39TSU|P39/Tsugane|P39/TSUGANE|TSUGANE|Tsugane	DOI=10.1016/B978-0-12-221970-2.50457-5|PubMed=6597119|PubMed=9379676|PubMed=12592342|PubMed=20143388|PubMed=20421273|PubMed=23955599	Cancer cell line
372	CVCL_0479	PA-1	PA1|PA I|PAI	DOI=10.11418/jtca1981.16.3_173|PubMed=2653399|PubMed=6740333|PubMed=6931103|PubMed=9290701|PubMed=9359923|PubMed=9698466|PubMed=11314036|PubMed=11330945|PubMed=10567668|PubMed=15677628|PubMed=16080959|PubMed=20164919|PubMed=22710073|PubMed=23415752|PubMed=25485619|PubMed=27397505|PubMed=30894373	Cancer cell line
373	CVCL_0480	PANC-1	Panc-1|PANC.1|Panc 1|PanC1|Panc1|PANC1|Panc-1-P	CelloPub=CLPUB00416|DOI=10.4172/jpb.1000057|PubMed=1140870|PubMed=1630814|PubMed=1764370|PubMed=6435863|PubMed=7809022|PubMed=8026879|PubMed=8286197|PubMed=9023415|PubMed=10027410|PubMed=11115575|PubMed=11169957|PubMed=11169959|PubMed=11787853|PubMed=12692724|PubMed=12800145|PubMed=14695172|PubMed=15126341|PubMed=15367885|PubMed=15688027|PubMed=15770730|PubMed=18298655|PubMed=18380791|PubMed=1857…	Cancer cell line
374	CVCL_0481	PC12	PC-12|PC 12	PubMed=682602|PubMed=1065897|PubMed=2187480|PubMed=2493070|PubMed=2759161|PubMed=15541571|PubMed=16223334|PubMed=18005394|PubMed=22538498	Cancer cell line
375	CVCL_0482	PC-3U			Cancer cell line
376	CVCL_0483	PC2	PC12/PC2	PubMed=8396168	Cancer cell line
377	CVCL_0485	PLC/PRF/5	PLC-PRF-5|PLC PRF 5|PLC/PRF5|PLCPRF5|PLC-8024|PLC8024|PLC|Alexander cells|Alexander|Primary Liver Carcinoma/Poliomyelitis Research Foundation/5	DOI=10.1007/978-4-431-68349-0_4|DOI=10.11418/jtca1981.16.3_173|PubMed=63998|PubMed=184551|PubMed=187208|PubMed=1661347|PubMed=2414854|PubMed=2439335|PubMed=2542205|PubMed=2992761|PubMed=2992762|PubMed=3023526|PubMed=6160110|PubMed=6248960|PubMed=6268737|PubMed=6275024|PubMed=6555060|PubMed=6225510|PubMed=6889516|PubMed=7874267|PubMed=8050184|PubMed=8389256|PubMed=9023415|PubMed=9178645|PubMed=929…	Cancer cell line
378	CVCL_0486	PLJ-4.7	PLJ-47|CFPAC-PLJ-4.7|PLJ-CFTR-4.7		Cancer cell line
379	CVCL_0488	PS120	PS-120		Spontaneously immortalized cell line
380	CVCL_0489	Pt K1	Pt K1 (NBL-3)|NBL-3|PTK-1|PTK 1|PtK 1|PTK1|PtK1|Pt-K1|Ptk1|Potorous tridactylus Kidney 1	DOI=10.1071/BI9770445|PubMed=569474|PubMed=4531035	Spontaneously immortalized cell line
381	CVCL_0490	NBL-3-11		PubMed=8768552|PubMed=10591122|PubMed=14989177|PubMed=14989178|PubMed=17582998	Spontaneously immortalized cell line
382	CVCL_0491	NBL-3-17		PubMed=8768552|PubMed=14989177|PubMed=14989178|PubMed=17582998	Spontaneously immortalized cell line
383	CVCL_0492	Rat1	Rat-1|RAT-1|Rat 1	PubMed=3677083|PubMed=6307528|PubMed=8668197|PubMed=9724713	Spontaneously immortalized cell line
384	CVCL_0493	RAW 264.7	RAW264|RAW2647|RAW264.7|RAW-264.7|Raw 264.7|Raw264.7	DOI=10.5897/IJBMBR2013.0154|PubMed=212198|PubMed=3792703|PubMed=19057837|PubMed=19144319|PubMed=22735334|PubMed=23430347|PubMed=25277546|PubMed=25504905|PubMed=29889899|PubMed=31220119	Cancer cell line
385	CVCL_0494	RBA-1	RBA1|Rat Brain Astrocyte-1	PubMed=3865993	Spontaneously immortalized cell line
386	CVCL_0496	RBL-1	RBL 1|RBL-I|RBL|Rat Basophilic Leukemia-1	PubMed=4812630|PubMed=6166481	Cancer cell line
387	CVCL_0497	SNU-475	SNU475|NCI-SNU-475	PubMed=7543080|PubMed=8824565|PubMed=16616112|PubMed=19956504|PubMed=20164919|PubMed=20215515|PubMed=22460905|PubMed=23505090|PubMed=23887712|PubMed=25485619|PubMed=25574106|PubMed=27397505|PubMed=28196595|PubMed=30894373|PubMed=31068700	Cancer cell line
388	CVCL_0498	RCC4	RCC-4	PubMed=10353251|PubMed=21258414|PubMed=22949125|PubMed=27993170|PubMed=28489074|PubMed=30894373|PubMed=31068700	Cancer cell line
389	CVCL_0500	RIN-5AH	RINm5F clone 5AH|RIN-m5AH|RIN 5AH|RIN5AH		Cancer cell line
390	CVCL_0501	RIN-m5F	RIN m5F|Rin-M-5F|Rin-m-5F|RINm-5F|RINm5F|RIN Cl-5F	PubMed=6129963|PubMed=10417352|PubMed=22538498	Cancer cell line
391	CVCL_0502	RIN-5AHT2B	RIN5AHT2B|RIN-5AH-T2B|RIN-5AH-T2-B		Cancer cell line
392	CVCL_0504	RKO		PubMed=2253215|PubMed=2835152|PubMed=6437669|PubMed=7761852|PubMed=8387205|PubMed=9515795|PubMed=9715273|PubMed=11314036|PubMed=12615714|PubMed=16418264|PubMed=16854228|PubMed=17363507|PubMed=18258742|PubMed=20164919|PubMed=20570890|PubMed=20606684|PubMed=22278370|PubMed=22460905|PubMed=24042735|PubMed=24618588|PubMed=24755471|PubMed=25485619|PubMed=25841592|PubMed=25926053|PubMed=25984343|PubMed…	Cancer cell line
393	CVCL_0505	RL95-2	RL-95-2|RL-952|RL952|RL95	PubMed=1541432|PubMed=2436984|PubMed=6339371|PubMed=7798295|PubMed=8123477|PubMed=9887230|PubMed=12893190|PubMed=20164919|PubMed=20215515|PubMed=20944090|PubMed=22460905|PubMed=22710073|PubMed=27397505|PubMed=28196595|PubMed=30894373|PubMed=31068700|PubMed=31395879	Cancer cell line
394	CVCL_0507	ROB-C26	C26	PubMed=1657329|PubMed=1849907|PubMed=16949358	Spontaneously immortalized cell line
395	CVCL_0508	ROS 17/2.8	ROS 17/28|Ros 17/2.8|ROS-17/2.8|ROS17/28|ROS17/2.8	DOI=10.1016/j.asr.2006.02.060|PubMed=2325669|PubMed=3855255|PubMed=7988420|PubMed=8456584|PubMed=9028534|PubMed=9344586|PubMed=11511518	Cancer cell line
396	CVCL_0509	RPMI-8226/MR20	RPMI 8226/MR20|RPMI8226/MR20|8226/MR20|8226 MR20	PubMed=10070958|PubMed=10825126|PubMed=11309308|PubMed=12116365	Cancer cell line
397	CVCL_0511	Raji	RAJI|P1-Raji|GM04671	CelloPub=CLPUB00447|CelloPub=CLPUB00458|PubMed=170370|PubMed=216485|PubMed=1915267|PubMed=2140233|PubMed=3034807|PubMed=3080238|PubMed=3518877|PubMed=4122458|PubMed=4321974|PubMed=4325933|PubMed=4364259|PubMed=4366935|PubMed=4736620|PubMed=4894370|PubMed=6018567|PubMed=6265077|PubMed=6286763|PubMed=6306472|PubMed=6419122|PubMed=6500159|PubMed=6547209|PubMed=6582512|PubMed=6600440|PubMed=7316467|P…	Cancer cell line
398	CVCL_0512	Rat1A	RAT1A|Rat1a|Rat-1A|Rat 1A		Spontaneously immortalized cell line
399	CVCL_0513	Rat2	RAT2|Rat-2|RAT-2|Rat 2	PubMed=3677083|PubMed=6307528|PubMed=7269249	Spontaneously immortalized cell line
400	CVCL_0514	Pt K2	Pt K2 (NBL-5)|NBL-5|Pt-K2|PTK-2|Ptk-2|PTK 2|PtK 2|PTK2|PtK2|Ptk2|Potorous tridactylus Kidney 2	DOI=10.1071/BI9770445|PubMed=569474|PubMed=976012|PubMed=4116062|PubMed=14004541|PubMed=26252667	Spontaneously immortalized cell line
401	CVCL_0515	SaOS-LM7	SAOS-LM7|Saos-LM7|SaOs-lm7|SaOS/LM7|LM7	PubMed=22075555|PubMed=22186140|PubMed=24136885|PubMed=26320182|PubMed=29334376	Cancer cell line
402	CVCL_0517	SCCTF		PubMed=1373668|PubMed=7536509|PubMed=16643607|PubMed=20143388	Cancer cell line
403	CVCL_0518	Sf21	SF21|Sf-21|SF-21|IPLB-SF-21-AE|IPLB-Sf21-AE|IPLB-SF21-AE|IPLB-SF 21AE|IPLB-Sf21AE|IPLB-SF21AE|IPLB-SF-21|IPLB-Sf-21|IPLB-SF 21|IPLB-Sf21|IPLB-SF21	CelloPub=CLPUB00177|CelloPub=CLPUB00492|PubMed=68913|PubMed=1367489|PubMed=8314732|PubMed=8799737|PubMed=10777062|PubMed=12623313|PubMed=15926859|PubMed=16346059|PubMed=24672045|PubMed=29133148	Spontaneously immortalized cell line
404	CVCL_0519	SG231	PCI:SG231|PCI-SG231|PCI:SG-231	CelloPub=CLPUB00275|PubMed=2176543|PubMed=27231123	Cancer cell line
405	CVCL_0520	SGC-7901	SGC 7901|SGC7901	DOI=10.1007/978-4-431-68252-3_114|DOI=10.1016/B978-0-12-333530-2.50014-9|DOI=10.1360/sb1982-27-12-1355|PubMed=6443274|PubMed=16038636|PubMed=16525997|PubMed=22576950|PubMed=26116706|PubMed=27917905|PubMed=28498440|PubMed=28851942|PubMed=29717028	Cancer cell line
406	CVCL_0521	SGHPL-4	SGHPL4|CTB-CL-MC4|MC4|Saint Georges Hospital Placental cell Line-4	PubMed=9804259|PubMed=10498850|PubMed=11723542|PubMed=19223288	Transformed cell line
407	CVCL_0522	SH-EP007	SH-EP 007 SH-EPII	PubMed=2364393	Cancer cell line
408	CVCL_0523	SH-SY5Y-SPA4CT	SH-SY5Y SPA4CT|SHSY5Y-SPA4CT	PubMed=8243673	Cancer cell line
409	CVCL_0524	SH-EP	SHEP	PubMed=1354203|PubMed=2535691|PubMed=6137586|PubMed=24466371|PubMed=27517323	Cancer cell line
410	CVCL_0525	SK-HEP-1	SK-Hep-1|SK HEP-1|SK HEP 01|SK-Hep1|Sk-Hep1|SK Hep1|SKHEP-1|SKHEP1|SKHep1|SK_HEP1	DOI=10.1007/978-1-4757-1647-4_5|PubMed=327080|PubMed=833871|PubMed=924690|PubMed=1371504|PubMed=2439335|PubMed=3518877|PubMed=6582512|PubMed=6935474|PubMed=7017212|PubMed=7459858|PubMed=8389256|PubMed=9023415|PubMed=9178645|PubMed=12029633|PubMed=12068308|PubMed=20069059|PubMed=20164919|PubMed=22460905|PubMed=23505090|PubMed=23887712|PubMed=25574106|PubMed=25822314|PubMed=27397505|PubMed=28196595…	Cancer cell line
411	CVCL_0526	SK-MEL-28	SK-Mel-28|SK.MEL.28|SK-MEL 28|SK MEL-28|SK MEL 28|SK Mel 28|SKMel-28|SKMEL-28|SK-MEL28|SK-Mel28|SK Mel28|SKMEL28|SKMel28|SKmel28|SKML-28|AU-Mel|P-36|P36	DOI=10.1007/978-1-4615-7228-2_39|Patent=US4591572|PubMed=313568|PubMed=327080|PubMed=978138|PubMed=1067619|PubMed=1716514|PubMed=2041050|PubMed=2068080|PubMed=2983346|PubMed=3335022|PubMed=3518877|PubMed=6197381|PubMed=6203018|PubMed=6349783|PubMed=6582512|PubMed=6864164|PubMed=6933476|PubMed=7017212|PubMed=7175440|PubMed=7999427|PubMed=9354451|PubMed=9466661|PubMed=10700174|PubMed=10766161|PubMe…	Cancer cell line
412	CVCL_0527	SK-MEL-5	SK-Mel-5|SK MEL 5|SK.MEL.5|SK-MEL5|SKMel-5|SKMEL-5|SKMEL5|SKMel5|SKmel5|AA-Mel	DOI=10.1007/978-1-4615-7228-2_39|PubMed=313568|PubMed=327080|PubMed=833871|PubMed=1067619|PubMed=2041050|PubMed=3335022|PubMed=3518877|PubMed=7017212|PubMed=7747814|PubMed=7999427|PubMed=10700174|PubMed=11016658|PubMed=15299072|PubMed=15467732|PubMed=15748285|PubMed=17088437|PubMed=17363583|PubMed=17516929|PubMed=19372543|PubMed=20164919|PubMed=21725359|PubMed=22384151|PubMed=22460905|PubMed=2262…	Cancer cell line
413	CVCL_0528	SK-N-BE(2)	SK-N-BE2|SK-N-BE-2|SKNBE(2)|SKNBE-2|SKNBE2|SK-N-BE|SKNBE	DOI=10.1007/0-306-46872-7_2|DOI=10.1007/978-1-4757-1647-4_13|DOI=10.1016/B978-0-12-333530-2.50006-X|PubMed=29704|PubMed=62055|PubMed=2535691|PubMed=6582512|PubMed=7838528|PubMed=11507071|PubMed=11550280|PubMed=15720811|PubMed=16822308|PubMed=20215515|PubMed=20631050|PubMed=22213050|PubMed=22460905|PubMed=24792489|PubMed=25884760|PubMed=28350380|PubMed=30894373|PubMed=31068700	Cancer cell line
414	CVCL_0529	SK-N-BE(2)-C	SK-N-BE(2)C|SK-N-BE-2c|SK-N-BE(2C)|SK-N-BE(2c)|SK-N-BE2C|SK_N_BE2C|SKNBE2C|SKNBE(2c)|BE(2)-C|BE(2)C|Be(2)C|BE2-C|BE2_C|Be2-C|BE2C|Be2C	PubMed=1985865|PubMed=2535691|PubMed=6582512|PubMed=10630978|PubMed=15720811|PubMed=18724359|PubMed=19147553|PubMed=20215515|PubMed=23202128|PubMed=23325432|PubMed=24466371|PubMed=26342562|PubMed=28350380	Cancer cell line
415	CVCL_0530	SK-N-MC	SKNMC|SK-NM-C|SK-NMC	DOI=10.1007/978-1-4757-1647-4_13|DOI=10.1016/B978-0-12-333530-2.50006-X|PubMed=29704|PubMed=62055|PubMed=327080|PubMed=2784858|PubMed=2987426|PubMed=3518877|PubMed=4748425|PubMed=6582512|PubMed=7037175|PubMed=7459858|PubMed=7591257|PubMed=8040301|PubMed=8570170|PubMed=8617485|PubMed=9121763|PubMed=18160777|PubMed=19787792|PubMed=20143388|PubMed=22460905|PubMed=23325432|PubMed=24312454|PubMed=2501…	Cancer cell line
416	CVCL_0531	SK-N-SH	SK N SH|SKN-SH|SK-NSH|SKNSH|NSH	DOI=10.1007/0-306-46872-7_2|DOI=10.1007/978-1-4757-1647-4_13|DOI=10.1016/B978-0-12-333530-2.50006-X|DOI=10.1159/000407025|PubMed=29704|PubMed=62055|PubMed=833871|PubMed=922665|PubMed=1354203|PubMed=2535691|PubMed=2846152|PubMed=2987426|PubMed=3518877|PubMed=4748425|PubMed=6582512|PubMed=6888561|PubMed=6935474|PubMed=7037175|PubMed=7838528|PubMed=8040301|PubMed=8069455|PubMed=8617485|PubMed=100741…	Cancer cell line
417	CVCL_0532	SK-OV-3	SKOV-3|SK.OV.3|SKOV3|Skov3|SKO3	PubMed=327080|PubMed=833871|PubMed=1423261|PubMed=1892748|PubMed=2041050|PubMed=2653399|PubMed=3335022|PubMed=3518877|PubMed=3804493|PubMed=4016745|PubMed=6582512|PubMed=7459858|PubMed=9041185|PubMed=9698466|PubMed=10700174|PubMed=10972993|PubMed=11565033|PubMed=11789735|PubMed=11793438|PubMed=12080474|PubMed=12417041|PubMed=12960427|PubMed=15748285|PubMed=17088437|PubMed=17726699|PubMed=19372543…	Cancer cell line
418	CVCL_0533	SK-UT-1	SK UT 1|SKUT-1|SKUT1|Skut1	DOI=10.1007/978-1-4757-1647-4_5|PubMed=327080|PubMed=833871|PubMed=2216456|PubMed=3518877|PubMed=6582512|PubMed=6935474|PubMed=7459858|PubMed=20164919|PubMed=20215515|PubMed=22460905|PubMed=26351324|PubMed=27397505|PubMed=30894373|PubMed=31068700	Cancer cell line
419	CVCL_0534	SMMC-7721	SMMC 7721|SMMC7721|H7721|H-7721	PubMed=17552011|PubMed=23505090|PubMed=26116706|PubMed=28807831	Cancer cell line
420	CVCL_0535	SNB-19	SNB.19|SNB19	DOI=10.1016/B978-0-12-333530-2.50005-8|PubMed=2041050|PubMed=3121170|PubMed=3335022|PubMed=10700174|PubMed=15748285|PubMed=17088437|PubMed=19372543|PubMed=20143388|PubMed=20215515|PubMed=22384151|PubMed=22460905|PubMed=22570425|PubMed=22628656|PubMed=23856246|PubMed=23933261|PubMed=24279929|PubMed=24335698|PubMed=24670534|PubMed=27377824|PubMed=27807467|PubMed=30894373|PubMed=31068700|PubMed=3197…	Cancer cell line
421	CVCL_0538	SU-DHL-1	SU-DHL1|SUDHL1|SUDHL-1|SuDHL-1|SuDHL 1|Stanford University-Diffuse Histiocytic Lymphoma-1	DOI=10.1016/B978-0-12-221970-2.50457-5|DOI=10.1159/000415060|PubMed=83902|PubMed=214220|PubMed=371794|PubMed=2525056|PubMed=3881165|PubMed=4140017|PubMed=8547074|PubMed=8558920|PubMed=9121481|PubMed=9738977|PubMed=11021758|PubMed=11494142|PubMed=15356658|PubMed=16596703|PubMed=17170727|PubMed=20164919|PubMed=20922763|PubMed=22460905|PubMed=25355872|PubMed=25485619|PubMed=26657151|PubMed=27397505|…	Cancer cell line
422	CVCL_0539	SU-DHL-4	SUDHL4|Sudhl4|SUDHL-4|Sudhl-4|SuDHL 4|SUD4|SUD-4|SU4|Stanford University-Diffuse Histiocytic Lymphoma-4|DHL-4|DHL4	DOI=10.1016/B978-0-12-221970-2.50457-5|DOI=10.11418/jtca1981.15.4_211|PubMed=83902|PubMed=177185|PubMed=214220|PubMed=371794|PubMed=2875799|PubMed=3881165|PubMed=8547074|PubMed=9738977|PubMed=12169673|PubMed=18357372|PubMed=19278952|PubMed=22460905|PubMed=23292937|PubMed=25355872|PubMed=25485619|PubMed=25894527|PubMed=26727417|PubMed=27397505|PubMed=28196595|PubMed=30285677|PubMed=30894373|PubMed…	Cancer cell line
423	CVCL_0542	SW13	SW-13|SW 13|Scott and White No. 13	CelloPub=CLPUB00337|DOI=10.1007/978-1-4757-1647-4_2|PubMed=327080|PubMed=833871|PubMed=924690|PubMed=3518877|PubMed=6244232|PubMed=7459858|PubMed=11414198|PubMed=20164919|PubMed=20215515|PubMed=21924324|PubMed=22266826|PubMed=27397505|PubMed=30894373	Cancer cell line
424	CVCL_0543	SW1353	SW-1353|SW 1353	DOI=10.1007/978-94-011-3550-4_4|PubMed=3518877|PubMed=15950496|PubMed=19787792|PubMed=20215515|PubMed=22057234|PubMed=22460905|PubMed=26351324|PubMed=27231123|PubMed=28196595|PubMed=30894373|PubMed=31068700	Cancer cell line
425	CVCL_0544	SW1116	SW-1116|SW 1116	PubMed=924690|PubMed=1000501|PubMed=1778766|PubMed=3335022|PubMed=3349466|PubMed=3518877|PubMed=6935474|PubMed=7104989|PubMed=8422623|PubMed=9000147|PubMed=9000572|PubMed=11414198|PubMed=11526487|PubMed=12068308|PubMed=16418264|PubMed=16854228|PubMed=18258742|PubMed=20215515|PubMed=20570890|PubMed=20606684|PubMed=22460905|PubMed=23932154|PubMed=24042735|PubMed=24755471|PubMed=24840470|PubMed=2548…	Cancer cell line
426	CVCL_0545	SW403	SW-403|SW 403	PubMed=327080|PubMed=924690|PubMed=1000501|PubMed=3518877|PubMed=6220172|PubMed=6582512|PubMed=7104989|PubMed=8464898|PubMed=9294210|PubMed=10737795|PubMed=11226274|PubMed=12068308|PubMed=16418264|PubMed=18258742|PubMed=20215515|PubMed=20570890|PubMed=20606684|PubMed=22460905|PubMed=23272949|PubMed=23932154|PubMed=24755471|PubMed=25485619|PubMed=25926053|PubMed=28683746|PubMed=29101300|PubMed=308…	Cancer cell line
427	CVCL_0546	SW480	SW-480|SW 480|SW480E	PubMed=288927|PubMed=327080|PubMed=833871|PubMed=924690|PubMed=1000501|PubMed=1389533|PubMed=1778766|PubMed=3349466|PubMed=3518877|PubMed=6582512|PubMed=7104989|PubMed=7459858|PubMed=8422623|PubMed=8895552|PubMed=9000147|PubMed=9000572|PubMed=9290701|PubMed=9294210|PubMed=9715273|PubMed=10612807|PubMed=10674020|PubMed=10737795|PubMed=10773689|PubMed=11113861|PubMed=11226274|PubMed=11414198|PubMed…	Cancer cell line
428	CVCL_0547	SW620	SW-620|SW 620|SW.620	PubMed=288927|PubMed=327080|PubMed=833871|PubMed=924690|PubMed=1000501|PubMed=2041050|PubMed=3335022|PubMed=3518877|PubMed=6582512|PubMed=9023415|PubMed=9178645|PubMed=9290701|PubMed=9294210|PubMed=10700174|PubMed=10773689|PubMed=11113861|PubMed=11226274|PubMed=11414198|PubMed=12068308|PubMed=12107847|PubMed=15748285|PubMed=16854228|PubMed=17088437|PubMed=18258742|PubMed=19372543|PubMed=19927377|…	Cancer cell line
429	CVCL_0548	SaOS-2	SAOS-2|Saos-2|SAOS 2|Saos 2|Saos2|SaOs2|SAOS2|Sarcoma OSteogenic-2|SaOS|SAOS	PubMed=833871|PubMed=3040234|PubMed=2823272|PubMed=3518877|PubMed=6935474|PubMed=7017212|PubMed=8617485|PubMed=10763916|PubMed=12645653|PubMed=15150091|PubMed=15736406|PubMed=15939397|PubMed=16888811|PubMed=17354236|PubMed=17431109|PubMed=19787792|PubMed=20164919|PubMed=20215515|PubMed=21519327|PubMed=22075555|PubMed=23671654|PubMed=24758355|PubMed=25031706|PubMed=26320182|PubMed=26351324|PubMed=…	Cancer cell line
430	CVCL_0549	Sf9	SF9|sf9|SF-9|Sf-9|sf-9|Sf 9|Spodoptera frugiperda clone 9|Sf clone 9|IPLB-Sf-9AE|IPLB-SF-9AE|IPLB-SF-9|IPLB-Sf-9|IPLB-Sf9	DOI=10.1111/j.1439-0418.2010.01574.x|DOI=10.3923/jas.2007.4040.4043|PubMed=1367489|PubMed=7615077|PubMed=8050503|PubMed=8314732|PubMed=8799737|PubMed=10777062|PubMed=12052082|PubMed=14668217|PubMed=15926859|PubMed=19003226|PubMed=19941903|PubMed=20300881|PubMed=21667340|PubMed=23891577|PubMed=24375231|PubMed=24672045|PubMed=28423032|PubMed=28839023|PubMed=29038528|PubMed=29133148	Spontaneously immortalized cell line
431	CVCL_0550	SK-MEL-3	SK-Mel-3|Sk-mel-3|SK-MEL3|SK-Mel3|SKMEL3	DOI=10.1007/978-1-4757-1647-4_5|PubMed=327080|PubMed=833871|PubMed=3518877|PubMed=6220172|PubMed=8755562|PubMed=12068308|PubMed=17260012|PubMed=20164919|PubMed=20215515|PubMed=22460905|PubMed=23285177|PubMed=25485619|PubMed=27397505|PubMed=28196595|PubMed=30894373|PubMed=31068700|PubMed=31978347	Cancer cell line
432	CVCL_0551	SqCC/Y1	SqCC-Y1|SQCCY1	CelloPub=CLPUB00346|PubMed=3858572|PubMed=11377230|PubMed=18186669|PubMed=21868764|PubMed=26754630|PubMed=28196595|PubMed=29156801	Cancer cell line
433	CVCL_0552	Swiss-LAPA	Swiss-LAP-A		Spontaneously immortalized cell line
434	CVCL_0553	T-47D	T-47-D|T47-D|T47D:A|T47D	CelloPub=CLPUB00423|DOI=10.1016/B978-0-12-333530-2.50009-5|DOI=10.4172/2157-7145.S2-005|PubMed=228940|PubMed=8824553|PubMed=9671407|PubMed=10700174|PubMed=10862037|PubMed=11044355|PubMed=11414198|PubMed=11687795|PubMed=12353263|PubMed=12661003|PubMed=12800145|PubMed=15748285|PubMed=15767549|PubMed=16142302|PubMed=16397213|PubMed=16541312|PubMed=17088437|PubMed=17157791|PubMed=17254797|PubMed=1827…	Cancer cell line
435	CVCL_0554	T24	T-24|T 24	CelloPub=CLPUB00543|DOI=10.11418/jtca1981.18.4_329|PubMed=571047|PubMed=651066|PubMed=663932|PubMed=833871|PubMed=864752|PubMed=870558|PubMed=2607719|PubMed=3518877|PubMed=3708594|PubMed=4133950|PubMed=6220172|PubMed=6244232|PubMed=6823318|PubMed=6826254|PubMed=7017212|PubMed=7185004|PubMed=7787250|PubMed=8873383|PubMed=9247707|PubMed=9290701|PubMed=9850064|PubMed=11921286|PubMed=12068308|PubMed=…	Cancer cell line
436	CVCL_0555	T84	T-84|T 84	PubMed=2110452|PubMed=8464898|PubMed=10612807|PubMed=10737795|PubMed=16418264|PubMed=18258742|PubMed=19927377|PubMed=20164919|PubMed=20215515|PubMed=20570890|PubMed=20606684|PubMed=22460905|PubMed=23272949|PubMed=24755471|PubMed=25485619|PubMed=25926053|PubMed=26537799|PubMed=27397505|PubMed=28854368|PubMed=29101300|PubMed=29444439|PubMed=30894373|PubMed=31068700	Cancer cell line
437	CVCL_0556	T98G	T 98 G|T-98G|T98 G|T98-G	PubMed=222778|PubMed=3413074|PubMed=10416987|PubMed=10560660|PubMed=11414198|PubMed=14614447|PubMed=16232199|PubMed=18445040|PubMed=19435942|PubMed=20164919|PubMed=20215515|PubMed=20587068|PubMed=22460905|PubMed=22570425|PubMed=25485619|PubMed=25894527|PubMed=25984343|PubMed=26496030|PubMed=27397505|PubMed=27412690|PubMed=28464039|PubMed=30894373|PubMed=31068700	Cancer cell line
438	CVCL_0559	TF-1	TF1|MFD-1	DOI=10.1016/B978-0-12-221970-2.50457-5|PubMed=1571549|PubMed=2656885|PubMed=2663885|PubMed=9096695|PubMed=9510473|PubMed=11021758|PubMed=11414198|PubMed=16408098|PubMed=22460905|PubMed=23955599|PubMed=30285677|PubMed=30894373|PubMed=31068700|PubMed=31160637|PubMed=31978347	Cancer cell line
439	CVCL_0560	TIG-1	Tokyo Institute of Gerontology-1|AG06173	PubMed=7389832|PubMed=7421303	Finite cell line
440	CVCL_0561	TK6	TK-6|H2BT	DOI=10.1016/j.mrgentox.2016.08.001|Patent=US4302535|PubMed=214074|PubMed=3012798|PubMed=7565900|PubMed=7744731|PubMed=7859358|PubMed=8316623|PubMed=9258685|PubMed=11221843|PubMed=15033590|PubMed=22525470	Transformed cell line
441	CVCL_0562	TRM-6/PDX-1		PubMed=10847584	Transformed cell line
442	CVCL_0563	TSE		PubMed=9288153	Cancer cell line
443	CVCL_0566	U266B1	U266-B1|U266 B1|U-266|U 266|U266|U266S|U266BL|U266 Bl|266 Bl	DOI=10.1016/B978-0-12-221970-2.50457-5|PubMed=1643757|PubMed=1720489|PubMed=2140233|PubMed=2537114|PubMed=4097745|PubMed=4104421|PubMed=8943038|PubMed=9685479|PubMed=10087940|PubMed=10557056|PubMed=10583232|PubMed=10936422|PubMed=11154231|PubMed=11157491|PubMed=11429052|PubMed=14555701|PubMed=15215163|PubMed=16956823|PubMed=17171682|PubMed=17229644|PubMed=17692805|PubMed=18647998|PubMed=20164919|…	Cancer cell line
444	CVCL_0570	UMNSAH/DF-1	UMNSAH-DF-1|UMNSAH-DF 1|UMNSAH-DF1|UMNSAH/DF#1|DF-1|DF1|Douglas Foster-1	CelloPub=CLPUB00401|Patent=US5672485|PubMed=9721238|PubMed=9721239|PubMed=16313905|PubMed=18638503|PubMed=19941903|PubMed=22111699	Spontaneously immortalized cell line
445	CVCL_0571	UROtsa		PubMed=8788275|PubMed=11564615|PubMed=19921857|PubMed=20186695|PubMed=23691160|PubMed=26783756|PubMed=30550540	Transformed cell line
446	CVCL_0572	UW228-2		PubMed=1292757|PubMed=8674085|PubMed=8866661|PubMed=15814657	Cancer cell line
447	CVCL_0573	UW228-3		PubMed=8674085|PubMed=8866661|PubMed=15814657	Cancer cell line
448	CVCL_0574	Vero C1008	VERO C1008|VeroC1008|VEROC1008|VERO C 1008|Vero 76 clone E6|Vero 76 clone E-6|Vero E-6|Vero E6|VERO E6|Vero-E6|VeroE6	CelloPub=CLPUB00328|DOI=10.1101/2020.03.02.972935|PubMed=16494729|PubMed=19016439|PubMed=32020029	Spontaneously immortalized cell line
449	CVCL_0575	WAC2	WAC-2|WAC 2	PubMed=2364393	Cancer cell line
450	CVCL_0576	WEHI-7.1	W7|WEHI 7.1|WEHI7.1|Wehi 7.1		Cancer cell line
451	CVCL_0578	WGA		PubMed=15572372	Cancer cell line
452	CVCL_0579	WI-38	Wi-38|WI 38|WI38|Wistar Institute-38|AG06814-J|AG06814-M|AG06814-N	CelloPub=CLPUB00391|DOI=10.1016/B978-0-12-007903-2.50014-3|DOI=10.1038/498407a|DOI=10.1038/498422a|DOI=10.11418/jtca1981.16.3_147|PubMed=211143|PubMed=352912|PubMed=535915|PubMed=656543|PubMed=699332|PubMed=1031681|PubMed=4203458|PubMed=4329447|PubMed=4817727|PubMed=5347639|PubMed=5668122|PubMed=5834207|PubMed=5956336|PubMed=7065527|PubMed=14064953|PubMed=14218592|PubMed=14315085|PubMed=17395773|…	Finite cell line
453	CVCL_0580	WM35	WM-35|WM 35|WC00060	PubMed=2068080|PubMed=2253310|PubMed=11123321|PubMed=16827748|PubMed=18632627|PubMed=18790768|PubMed=23039341|PubMed=27087056|PubMed=27397505|PubMed=30894373	Cancer cell line
454	CVCL_0581	WRL 68	WRL-68|WRL68	Patent=CA999546A|Patent=US3935066|PubMed=7522099|PubMed=8389256|PubMed=20143388	Cancer cell line
455	CVCL_0582	WRO	WRO82-1|WRO 82-1|WRO-82|WRO82|UCLA RO 82-W-1|UCLA RO-82W-1|UCLA RO82W1|RO 82 W-1|RO82-W-1|RO82W-1|RO82	PubMed=2570483|PubMed=8423216|PubMed=9348181|PubMed=11439348|PubMed=14522906|PubMed=16778181|PubMed=17804723|PubMed=18713817|PubMed=20164919|PubMed=20215515|PubMed=23162534|PubMed=25675381|PubMed=27397505|PubMed=30894373	Cancer cell line
456	CVCL_0584	Jurkat Wurzburg	Wurzburg|Jurkat JR|JR	PubMed=7526398|PubMed=10468210	Cancer cell line
457	CVCL_0585	Y1	Y-1|Y 1|Clone Y-1|Clone Y1|GM05384	CelloPub=CLPUB00447|PubMed=423792|PubMed=5930699|PubMed=15541570|PubMed=25277546	Cancer cell line
458	CVCL_0586	YMB-A		PubMed=11179484	Cancer cell line
459	CVCL_0588	ZR-75-1	Zr-75-1|ZR751|ZR75-1|ZR75.1|ZR75_1	DOI=10.1016/B978-0-12-333530-2.50009-5|CelloPub=CLPUB00423|PubMed=688225|PubMed=1911442|PubMed=3335022|PubMed=6582512|PubMed=7902062|PubMed=10862037|PubMed=11044355|PubMed=12353263|PubMed=12800145|PubMed=15677628|PubMed=15767549|PubMed=16397213|PubMed=16541312|PubMed=17157791|PubMed=18516279|PubMed=19582160|PubMed=19593635|PubMed=19727395|PubMed=20070913|PubMed=21378333|PubMed=22460905|PubMed=225…	Cancer cell line
460	CVCL_0589	Kasumi-1	KASUMI-1|Kasumi 1|KASUMI1|Kasumi1	DOI=10.1016/B978-0-12-221970-2.50457-5|PubMed=2018839|PubMed=8558913|PubMed=9738977|PubMed=11753612|PubMed=12111653|PubMed=15621809|PubMed=15843827|PubMed=16408098|PubMed=16523483|PubMed=18292219|PubMed=18385756|PubMed=20164919|PubMed=20922763|PubMed=22460905|PubMed=23955599|PubMed=24211243|PubMed=24976338|PubMed=25485619|PubMed=25984343|PubMed=27397505|PubMed=28196595|PubMed=30285677|PubMed=3089…	Cancer cell line
461	CVCL_0590	Kasumi-2	KASUMI-2|KASUMI2|Kasumi2	PubMed=20215515|PubMed=22460905|PubMed=28196595|PubMed=30285677|PubMed=30894373|PubMed=31068700|PubMed=31978347	Cancer cell line
462	CVCL_0591	RBL-2H3	RBL2H3|RBL 2H3|RBL.2H3	PubMed=2940298|PubMed=3262677|PubMed=6166481	Cancer cell line
463	CVCL_0592	MDCK-I	MDCK I|MDCKI|MDCK1|MDCK-1	PubMed=21982418|PubMed=24975811	Spontaneously immortalized cell line
464	CVCL_0593	Mv1Lu	Mv 1 Lu (NBL-7)|NBL-7|Mv 1 Lu|MV 1 LU|Mv1.Lu|Mv.1.Lu|MV-1-Lu|Mink|Mink Lung	PubMed=4366800|PubMed=7065527|PubMed=8895552|PubMed=12067210	Spontaneously immortalized cell line
465	CVCL_0594	NIH 3T3	NIH/3T3|NIH-3T3|NIH3T3|3T3|3T3NIH|3T3-Swiss|Swiss-3T3|Swiss/3T3|Swiss 3T3|Swiss3T3	PubMed=2463382|PubMed=4311790|PubMed=9753870|PubMed=23321776|PubMed=23430347|PubMed=25277546|PubMed=31220119	Spontaneously immortalized cell line
466	CVCL_0595	R1B	R-1B|R1b	PubMed=1851167|PubMed=2536702	Spontaneously immortalized cell line
467	CVCL_0596	R1B-L17	R-1B/L17|R-1B (L17)|Mv1Lu/R1B-L17	PubMed=8047140|PubMed=8242742	Spontaneously immortalized cell line
468	CVCL_0597	Ramos	RAMOS|Ramos 1|RA 1|RA.1|Ra #1|Ra No. 1|Ramos(RA1)|Ramos-RA1|Ramos (RA 1)|Ramos (RA)	PubMed=181343|PubMed=1850347|PubMed=1915267|PubMed=2052620|PubMed=3518877|PubMed=6286763|PubMed=7316467|PubMed=7757991|PubMed=8316623|PubMed=8344493|PubMed=8515068|PubMed=8896424|PubMed=9225077|PubMed=9473234|PubMed=9973220|PubMed=10918597|PubMed=12967475|PubMed=18211290|PubMed=20922763|PubMed=22885699|PubMed=25485619|PubMed=25960936|PubMed=28196595|PubMed=31160637	Cancer cell line
469	CVCL_0598	MCF-10A	MCF 10A|MCF.10A|MCF10A|MCF10-A|MCF10a|MCF-10 Attached|Michigan Cancer Foundation-10A	DOI=10.1016/B978-0-12-333530-2.50009-5|Patent=US5436152|PubMed=1975513|PubMed=12661003|PubMed=15375546|PubMed=17157791|PubMed=19582160|PubMed=20169162|PubMed=22414580|PubMed=24009699|PubMed=24094812|PubMed=24162158|PubMed=24176112|PubMed=24262153|PubMed=25485619|PubMed=25960936|PubMed=26055192|PubMed=26218769|PubMed=28196595|PubMed=28287265|PubMed=28596718|PubMed=28889351|PubMed=30787054	Spontaneously immortalized cell line
470	CVCL_0599	SK-MEL-24	Sk-Mel-24|SK Mel 24|SKMEL-24|SK-MEL24|SK-Mel24|SKMEL24|SKMel24|AQ-Mel	DOI=10.1007/978-1-4615-7228-2_39|PubMed=327080|PubMed=833871|PubMed=978138|PubMed=1067619|PubMed=3518877|PubMed=7017212|PubMed=7459858|PubMed=10709110|PubMed=12068308|PubMed=17308088|PubMed=20164919|PubMed=21654344|PubMed=21725359|PubMed=22460905|PubMed=24576830|PubMed=25485619|PubMed=27397505|PubMed=28196595|PubMed=30894373|PubMed=31068700	Cancer cell line
471	CVCL_0600	SK-MEL-31	Sk-Mel-31|SKMEL-31|SKMel-31|SkMel31|SKMEL31|AX-Mel	DOI=10.1007/978-1-4615-7228-2_39|PubMed=978138|PubMed=1067619|PubMed=2784858|PubMed=3335022|PubMed=3473501|PubMed=3518877|PubMed=6582512|PubMed=6864164|PubMed=6933476|PubMed=7017212|PubMed=7175440|PubMed=17260012|PubMed=21725359|PubMed=22460905|PubMed=23285177|PubMed=24576830|PubMed=25485619|PubMed=27397505|PubMed=28196595|PubMed=30894373|PubMed=31068700	Cancer cell line
472	CVCL_0601	3T6-Swiss albino	3T6 Swiss Albino|Swiss 3T6|NIH 3T6|3T6|GM05862	CelloPub=CLPUB00447|PubMed=13985244	Spontaneously immortalized cell line
473	CVCL_0602	81.3			Transformed cell line
474	CVCL_0603	Vero 76	VERO 76|Vero-76|VERO-76|VERO76|Vero76|Vero from pool #76	CelloPub=CLPUB00328|PubMed=19016439|PubMed=19941903|PubMed=22059503|PubMed=24973239	Spontaneously immortalized cell line
475	CVCL_0604	B16-F0	B16/F0|B16F0	PubMed=1109790|PubMed=11833741|PubMed=31220119	Cancer cell line
476	CVCL_0605	Beta-TC-6	beta-TC-6|beta-TC6|beta TC6|BetaTC6|betaTC6	PubMed=7533732|PubMed=7958492	Transformed cell line
477	CVCL_0607	BS-C-1	BSC-1|BSC1|GMK,BSC-1|Biologics Standards-Cercopithecus-1	PubMed=4203458|PubMed=14071033|PubMed=14215895	Spontaneously immortalized cell line
478	CVCL_0608	Calu-1	CaLu-1|CALU-1|CALU 1|Calu 1|CALU1|Calu1	DOI=10.1007/978-1-4757-1647-4_5|PubMed=327080|PubMed=833871|PubMed=3518877|PubMed=6582512|PubMed=6935474|PubMed=7017212|PubMed=7459858|PubMed=7736387|PubMed=8385084|PubMed=12068308|PubMed=12794755|PubMed=20164919|PubMed=20215515|PubMed=22460905|PubMed=22961666|PubMed=24002593|PubMed=25485619|PubMed=25984343|PubMed=26361996|PubMed=28196595|PubMed=30894373|PubMed=31068700|PubMed=31978347	Cancer cell line
479	CVCL_0609	Calu-3	CaLu-3|CALU-3|Calu 3|Calu3|CALU3	PubMed=327080|PubMed=3129183|PubMed=3335022|PubMed=3518877|PubMed=3940644|PubMed=6220172|PubMed=7459858|PubMed=7515578|PubMed=9636188|PubMed=10523844|PubMed=11064206|PubMed=15463957|PubMed=17483357|PubMed=18083107|PubMed=19472407|PubMed=20164919|PubMed=20215515|PubMed=22460905|PubMed=22961666|PubMed=24207061|PubMed=25485619|PubMed=25555374|PubMed=25894527|PubMed=27397505|PubMed=28196595|PubMed=30…	Cancer cell line
480	CVCL_0610	GH1	GH 1	PubMed=218079|PubMed=4288399|PubMed=4327442|PubMed=4951281|PubMed=5513559|PubMed=15541569	Cancer cell line
481	CVCL_0612	Kasumi-3	KASUMI-3|Kasumi 3|Kasumi3|KASUMI3	DOI=10.1016/B978-0-12-221970-2.50457-5|PubMed=8613429|PubMed=14504097|PubMed=23955599|PubMed=28196595	Cancer cell line
482	CVCL_0613	Kasumi-4	KASUMI-4|Kasumi 4	DOI=10.1016/B978-0-12-221970-2.50457-5|PubMed=8611478	Cancer cell line
483	CVCL_0614	Kasumi-6	KASUMI-6|KASUMI6	PubMed=12508245|PubMed=22460905|PubMed=30285677|PubMed=30894373|PubMed=31068700|PubMed=31395879	Cancer cell line
484	CVCL_0615	Ku812E	KU812E|KU-812E|KU 812E	DOI=10.1016/B978-0-12-221970-2.50457-5|PubMed=2540861	Cancer cell line
485	CVCL_0616	Ku812F	KU812F|KU-812-F|KU-812F|KU 812F|KU812-F	DOI=10.1016/B978-0-12-221970-2.50457-5|PubMed=3304457|PubMed=2540861	Cancer cell line
486	CVCL_0617	MDA-MB-134-VI	MDA-MB-134 VI|MDA MB 134VI|MDA-MB-134VI|MDAMB134VI|MDA-MB-134|MDAMB134|MDA-134|MDA134|MM134|MD Anderson-Metastatic Breast-134-VI	CelloPub=CLPUB00423|DOI=10.1016/B978-0-12-333530-2.50009-5|PubMed=730202|PubMed=833871|PubMed=3518877|PubMed=4412247|PubMed=6220172|PubMed=9331070|PubMed=9671407|PubMed=10862037|PubMed=11044355|PubMed=12353263|PubMed=12800145|PubMed=15677628|PubMed=16397213|PubMed=16541312|PubMed=17157791|PubMed=19582160|PubMed=19593635|PubMed=20164919|PubMed=22460905|PubMed=23601657|PubMed=24094812|PubMed=241621…	Cancer cell line
487	CVCL_0618	MDA-MB-157	MDA-MB157|MDAMB157|MDA-157|MDA157|MB 157|MB157|MD Anderson-Metastatic Breast-157	DOI=10.1016/B978-0-12-333530-2.50009-5|PubMed=730202|PubMed=833871|PubMed=3518877|PubMed=4412247|PubMed=4471183|PubMed=9671407|PubMed=10862037|PubMed=11044355|PubMed=12353263|PubMed=12800145|PubMed=15677628|PubMed=16397213|PubMed=16541312|PubMed=17157791|PubMed=19582160|PubMed=19593635|PubMed=20164919|PubMed=20215515|PubMed=20679594|PubMed=21778573|PubMed=22460905|PubMed=22585861|PubMed=23151021|…	Cancer cell line
488	CVCL_0619	MDA-MB-330	MDAMB330|MDA-330|MDA330|MD Anderson-Metastatic Breast-330	CelloPub=CLPUB00423|DOI=10.1016/B978-0-12-333530-2.50009-5|PubMed=327080|PubMed=730202|PubMed=833871|PubMed=3518877|PubMed=9671407|PubMed=16397213|PubMed=16541312|PubMed=19593635|PubMed=23601657|PubMed=25485619|PubMed=27397505|PubMed=28889351|PubMed=30894373	Cancer cell line
489	CVCL_0620	MDA-MB-361	MDA-MB 361|MDA MB 361|MDA-MB361|MDAMB361|MDA-361|MDA361|MD Anderson-Metastatic Breast-361	DOI=10.1016/B978-0-12-333530-2.50009-5|PubMed=730202|PubMed=833871|PubMed=3518877|PubMed=6935474|PubMed=7272986|PubMed=9671407|PubMed=10862037|PubMed=11044355|PubMed=12800145|PubMed=15677628|PubMed=16397213|PubMed=16541312|PubMed=17157791|PubMed=18516279|PubMed=19582160|PubMed=19593635|PubMed=20070913|PubMed=20164919|PubMed=20215515|PubMed=22460905|PubMed=22585861|PubMed=23601657|PubMed=24094812|…	Cancer cell line
490	CVCL_0621	MDA-MB-415	MDA-MB415|MDAMB415|MDA-415|MDA415|MD Anderson-Metastatic Breast-415	DOI=10.1016/B978-0-12-333530-2.50009-5|PubMed=730202|PubMed=6935474|PubMed=7272986|PubMed=9331070|PubMed=12800145|PubMed=16397213|PubMed=16541312|PubMed=17157791|PubMed=18516279|PubMed=19593635|PubMed=20070913|PubMed=20164919|PubMed=22460905|PubMed=23601657|PubMed=24094812|PubMed=24162158|PubMed=24176112|PubMed=25485619|PubMed=27397505|PubMed=28196595|PubMed=28889351|PubMed=30894373|PubMed=310687…	Cancer cell line
491	CVCL_0622	MDA-MB-435S	MDA-MB-435s|MDA-MB-435 S|MDA-MB-435-S|MDAMB435S|BrCL15	DOI=10.1016/B978-0-12-333530-2.50009-5|PubMed=10700188|PubMed=12661003|PubMed=15677628|PubMed=16397213|PubMed=16541312|PubMed=19593635|PubMed=20070913|PubMed=22460905|PubMed=23601657|PubMed=28940260|PubMed=30894373|PubMed=31068700	Cancer cell line
492	CVCL_0623	MDA-MB-436	MDA MB 436|MDA-Mb-436|MDA-MB436|MDAMB436|MDA-436|MDA436|MD Anderson-Metastatic Breast-436	CelloPub=CLPUB00423|DOI=10.1016/B978-0-12-333530-2.50009-5|PubMed=730202|PubMed=3518877|PubMed=7272986|PubMed=9823299|PubMed=10862037|PubMed=15677628|PubMed=16397213|PubMed=16541312|PubMed=17157791|PubMed=18516279|PubMed=19582160|PubMed=19593635|PubMed=21778573|PubMed=22460905|PubMed=22585861|PubMed=23151021|PubMed=23601657|PubMed=24094812|PubMed=24162158|PubMed=24176112|PubMed=25485619|PubMed=27…	Cancer cell line
493	CVCL_0624	MOLT-3	Molt-3|MOLT 3|Molt 3|MOLT3|Molt3	DOI=10.1016/B978-0-12-221970-2.50457-5|PubMed=327080|PubMed=2846092|PubMed=3518877|PubMed=4547172|PubMed=4567231|PubMed=6220172|PubMed=6600440|PubMed=7630190|PubMed=8547074|PubMed=9738977|PubMed=9933131|PubMed=11986953|PubMed=15472075|PubMed=17170727|PubMed=20215515|PubMed=30285677|PubMed=30894373|PubMed=31068700	Cancer cell line
494	CVCL_0625	P388D1 (IL-1)	P388D1(IL-1)|P388 D1 IL-1	PubMed=25277546	Cancer cell line
495	CVCL_0626	SK-CO-1	SKCO-1|SKCO 1|SKCO1|SKCol1|SK-Col-1|SK Col 1	DOI=10.1007/978-1-4757-1647-4_5|PubMed=833871|PubMed=3518877|PubMed=6220172|PubMed=6582512|PubMed=7017212|PubMed=9294210|PubMed=10737795|PubMed=12068308|PubMed=16418264|PubMed=18258742|PubMed=19927377|PubMed=20164919|PubMed=20215515|PubMed=20570890|PubMed=20606684|PubMed=22460905|PubMed=23272949|PubMed=24755471|PubMed=25485619|PubMed=25926053|PubMed=25984343|PubMed=27397505|PubMed=28854368|PubMed…	Cancer cell line
496	CVCL_0627	SK-ES-1	Sk-Es-1|Sk-ES-1|SK ES 01|SK-ES1|SKES-1|SKES1|SK-ES	PubMed=327080|PubMed=833871|PubMed=3518877|PubMed=6220172|PubMed=8040301|PubMed=8221663|PubMed=8617485|PubMed=9738976|PubMed=11423975|PubMed=12054564|PubMed=18160777|PubMed=19787792|PubMed=20215515|PubMed=22142829|PubMed=22460905|PubMed=25010205|PubMed=25223734|PubMed=26351324|PubMed=27397505|PubMed=28196595|PubMed=30894373|PubMed=31068700|PubMed=31978347	Cancer cell line
497	CVCL_0628	SK-LMS-1	SKLMS-1|SKLMS1	DOI=10.1007/978-1-4757-1647-4_5|PubMed=327080|PubMed=833871|PubMed=2216456|PubMed=3518877|PubMed=6220172|PubMed=7459858|PubMed=16142349|PubMed=20164919|PubMed=20215515|PubMed=22460905|PubMed=26351324|PubMed=27397505|PubMed=28196595|PubMed=30894373|PubMed=31068700	Cancer cell line
498	CVCL_0629	SK-LU-1	SK-Lu-1|SK LU 1|SK-Lu1|SK-LU1|SKLU-1|SKLU1|SKLU01	PubMed=833871|PubMed=3518877|PubMed=6935474|PubMed=7017212|PubMed=9636188|PubMed=12068308|PubMed=12794755|PubMed=20164919|PubMed=20215515|PubMed=22460905|PubMed=24135919|PubMed=26361996|PubMed=27397505|PubMed=28196595|PubMed=29444439|PubMed=30894373|PubMed=31068700|PubMed=31978347	Cancer cell line
499	CVCL_0630	SK-MES-1	SK MES 1|SKMES-1|SK-Mes-1|SK-MES1|SKMES1|SK-MES|SKMES	DOI=10.1007/978-1-4757-1647-4_5|PubMed=833871|PubMed=2990217|PubMed=3335022|PubMed=3518877|PubMed=4005855|PubMed=6935474|PubMed=7017212|PubMed=7736387|PubMed=8385084|PubMed=12794755|PubMed=14581340|PubMed=15746151|PubMed=18083107|PubMed=19472407|PubMed=20164919|PubMed=20215515|PubMed=22460905|PubMed=24002593|PubMed=25485619|PubMed=27397505|PubMed=28196595|PubMed=30894373|PubMed=31068700	Cancer cell line
500	CVCL_0631	SK-NEP-1	SKNEP-1|SKNEP1|SKNEP	DOI=10.1007/978-1-4757-1647-4_5|PubMed=327080|PubMed=571047|PubMed=833871|PubMed=3518877|PubMed=6244232|PubMed=7459858|PubMed=17154184|PubMed=20164919|PubMed=20215515|PubMed=25010205|PubMed=28196595|PubMed=28489074|PubMed=30894373|PubMed=31068700	Cancer cell line
501	CVCL_0632	SW948	SW-948|SW 948	PubMed=924690|PubMed=1000501|PubMed=3518877|PubMed=7104989|PubMed=9294210|PubMed=10737795|PubMed=12068308|PubMed=12584437|PubMed=16418264|PubMed=18258742|PubMed=20164919|PubMed=20215515|PubMed=20570890|PubMed=20606684|PubMed=22460905|PubMed=23272949|PubMed=24042735|PubMed=24755471|PubMed=25485619|PubMed=25926053|PubMed=26537799|PubMed=27397505|PubMed=28683746|PubMed=28854368|PubMed=29101300|PubMe…	Cancer cell line
502	CVCL_0633	U-118MG	U-118 MG|U-118-MG|U118-MG|U118MG|U118|118 MG|118MG	DOI=10.1007/978-1-4757-1647-4_7|DOI=10.1016/B978-0-12-333530-2.50005-8|PubMed=327080|PubMed=450131|PubMed=833871|PubMed=2253244|PubMed=2454731|PubMed=3518877|PubMed=3675803|PubMed=4134536|PubMed=4337530|PubMed=4369403|PubMed=6220172|PubMed=6260907|PubMed=7017212|PubMed=7459858|PubMed=9220028|PubMed=10416987|PubMed=10560660|PubMed=11414198|PubMed=16697959|PubMed=19365568|PubMed=19435942|PubMed=201…	Cancer cell line
503	CVCL_0635	L Wnt-3A	L-Wnt-3A|L-Wnt3A|LWnt3A|LWnt-3A	PubMed=12717451	Spontaneously immortalized cell line
504	CVCL_0636	L Wnt-5A	L-Wnt-5a|L-Wnt5A|LWnt5A		Spontaneously immortalized cell line
505	CVCL_0641	Hs 1.Tes	Hs1.Tes		Finite cell line
506	CVCL_0646	Hs 127.T	HS 127T	PubMed=6500159	Cancer cell line
507	CVCL_0648	Hs 132.T			Cancer cell line
508	CVCL_0650	Hs 14.T	HS 14T	PubMed=6500159	Cancer cell line
509	CVCL_0655	Hs 15.T			Cancer cell line
510	CVCL_0657	Hs 156.T			Finite cell line
511	CVCL_0660	Hs 172.T	Hs-172-T|Hs172T|HS172T	PubMed=22460905|PubMed=29732388|PubMed=30894373|PubMed=31068700	Cancer cell line
512	CVCL_0668	Hs 184.T			Cancer cell line
513	CVCL_0670	Hs 188.T			Cancer cell line
514	CVCL_0671	Hs 190.T			Cancer cell line
515	CVCL_0673	Hs 195.T	HS 195T	PubMed=6500159|PubMed=29732388	Cancer cell line
516	CVCL_0676	Hs 200.T			Cancer cell line
517	CVCL_0692	Hs 219.T			Cancer cell line
518	CVCL_0697	Hs 228.T	Hs228	PubMed=20215515|PubMed=29732388	Cancer cell line
519	CVCL_0698	Hs 229.T	Hs-229-T|Hs229T|HS229T	PubMed=22460905|PubMed=30894373|PubMed=31068700	Cancer cell line
520	CVCL_0707	Hs 255.T	Hs-255-T|Hs255T|HS255T|Hs255	PubMed=22282976|PubMed=25485619|PubMed=31068700	Cancer cell line
521	CVCL_0708	Hs 257.T			Cancer cell line
522	CVCL_0709	Hs 268.T			Cancer cell line
523	CVCL_0711	Hs 274.T	Hs-274-T|Hs274T|HS274T|Hs 274	PubMed=22460905|PubMed=30894373|PubMed=31068700	Cancer cell line
524	CVCL_0714	Hs 280.T	HS 280T	PubMed=6500159	Cancer cell line
525	CVCL_0715	Hs 281.T	Hs-281-T|Hs281T|HS281T	PubMed=22460905|PubMed=30894373|PubMed=31068700	Cancer cell line
526	CVCL_0716	Hs 284.Pe			Cancer cell line
527	CVCL_0718	Hs 295.T			Cancer cell line
528	CVCL_0720	Hs 3.T			Cancer cell line
529	CVCL_0721	Hs 313.T			Cancer cell line
530	CVCL_0722	Hs 319.T			Cancer cell line
531	CVCL_0723	Hs 324.T			Cancer cell line
532	CVCL_0725	Hs 329.T			Cancer cell line
533	CVCL_0726	Hs 343.T	Hs-343-T|Hs343T|HS343T	PubMed=22460905|PubMed=30894373|PubMed=31068700	Cancer cell line
534	CVCL_0727	Hs 344.T			Cancer cell line
535	CVCL_0728	Hs 350.T			Cancer cell line
536	CVCL_0729	Hs 357.T			Cancer cell line
537	CVCL_0730	Hs 362.T	Hs362.T		Cancer cell line
538	CVCL_0733	Hs 371.T			Cancer cell line
539	CVCL_0735	Hs 38.T		PubMed=25485619	Cancer cell line
540	CVCL_0737	Hs 387.T			Cancer cell line
541	CVCL_0740	Hs 39.T			Cancer cell line
542	CVCL_0755	Hs 414.T	HS 414T	PubMed=6500159	Cancer cell line
543	CVCL_0757	Hs 416.T			Cancer cell line
544	CVCL_0759	Hs 431.T	Hs 431|Hs431		Cancer cell line
545	CVCL_0761	Hs 445	HS-445|Hs-445|HS 445T|Hs445|HS445	PubMed=6500159|PubMed=11021758|PubMed=12592342|PubMed=27397505|PubMed=29533902|PubMed=30894373	Transformed cell line
546	CVCL_0764	Hs 454.T	Hs454.T		Cancer cell line
547	CVCL_0772	Hs 479.T			Cancer cell line
548	CVCL_0777	Hs 491.T			Cancer cell line
549	CVCL_0778	Hs 5.T			Cancer cell line
550	CVCL_0779	Hs 505.T			Cancer cell line
551	CVCL_0782	Hs 518.T			Cancer cell line
552	CVCL_0788	Hs 540.T	Hs540.T		Cancer cell line
553	CVCL_0799	Hs 566(B).T	Hs566(B).T		Cancer cell line
554	CVCL_0801	Hs 57.T			Cancer cell line
555	CVCL_0802	Hs 571.T	Hs571T|HS571T	PubMed=23839242|PubMed=30894373|PubMed=31068700	Cancer cell line
556	CVCL_0804	Hs 573.T	HS 573T|Hs573.T|Hs573T	PubMed=6500159|PubMed=20215515	Cancer cell line
557	CVCL_0806	Hs 574.T	HS 574T	PubMed=6500159	Cancer cell line
558	CVCL_0807	Hs 578Bst	Hs578Bst|HS578BST|Hs-578Bst|Hs 578.Bst|Homo sapiens No. 578, breast cells	DOI=10.1016/B978-0-12-333530-2.50009-5|PubMed=864756|PubMed=29671673	Finite cell line
559	CVCL_0810	Hs 587.Int	Hs-587		Cancer cell line
560	CVCL_0811	Hs 588.T			Cancer cell line
561	CVCL_0814	Hs 600.T	Hs-600-T|Hs600T|HS600T	PubMed=20215515|PubMed=22460905|PubMed=30894373|PubMed=31068700	Cancer cell line
562	CVCL_0815	Hs 602	HS 602T	PubMed=6500159	Cancer cell line
563	CVCL_0816	Hs 604.T	Hs604T|HS604T	PubMed=22460905|PubMed=30894373|PubMed=31068700	Cancer cell line
564	CVCL_0818	Hs 605.T	Hs605.T		Cancer cell line
565	CVCL_0819	Hs 606.T	Hs-606-T|Hs606T|HS606T|Hs 606|Hs606	PubMed=22460905|PubMed=30894373|PubMed=31068700	Cancer cell line
566	CVCL_0823	Hs 611.T	Hs-611-T|Hs611T|HS611T	PubMed=22460905|PubMed=25355872|PubMed=30285677|PubMed=30894373|PubMed=31068700	Cancer cell line
567	CVCL_0825	Hs 616.T	Hs-616-T|Hs616T|HS616T	PubMed=22460905|PubMed=25355872|PubMed=30285677|PubMed=30894373|PubMed=31068700	Cancer cell line
568	CVCL_0827	Hs 618.T	Hs-618-T|Hs618T|HS618T	PubMed=22460905|PubMed=30894373|PubMed=31068700	Cancer cell line
569	CVCL_0831	Hs 63.T	HS 63T	PubMed=6500159	Cancer cell line
570	CVCL_0832	Hs 633.T	Hs 633T|HS 633T|HS-633T|Hs633T|MBA/8387|MB 8387|8387|Line 8387|HS 8387	PubMed=833871|PubMed=2902939|PubMed=3518877|PubMed=5431618|PubMed=6500159|PubMed=6935474|PubMed=20215515|PubMed=27397505|PubMed=31068700	Cancer cell line
571	CVCL_0836	Hs 675.T	Hs-675-T|Hs675T|HS675T|Hs675|675T	PubMed=176412|PubMed=283258|PubMed=761205|PubMed=22282976|PubMed=22460905|PubMed=25485619|PubMed=30894373|PubMed=31068700	Cancer cell line
572	CVCL_0839	Hs 68	HS 68|HS-68|Hs68	PubMed=23311377	Finite cell line
573	CVCL_0844	Hs 683	HS 683|HS-683|Hs-683|Hs683|HS683|Hs 683.T|HS 683T|Hs683T	PubMed=176412|PubMed=450131|PubMed=6500159|PubMed=10416987|PubMed=11414198|PubMed=21406405|PubMed=22460905|PubMed=22570425|PubMed=25485619|PubMed=25984343|PubMed=27397505|PubMed=30894373|PubMed=31068700|PubMed=31395879	Cancer cell line
574	CVCL_0846	Hs 688(A).T	Hs688(A)T|Hs-688A-T|HS688AT	PubMed=22460905|PubMed=30894373|PubMed=31068700	Cancer cell line
575	CVCL_0847	Hs 688(B).T	Hs-688B-T|HS 688T	PubMed=6500159	Cancer cell line
576	CVCL_0849	Hs 692(A).T			Cancer cell line
577	CVCL_0851	Hs 695T	Hs 695.T|Hs-695-T|HS-695T|HS 695T|Hs695T|HS695T|Hs695	PubMed=478563|PubMed=6500159|PubMed=22282976|PubMed=22460905|PubMed=25485619|PubMed=30894373|PubMed=31068700|PubMed=31978347	Cancer cell line
578	CVCL_0852	Hs 696	Hs 696.T|Hs696T|696T	PubMed=176412|PubMed=283258|PubMed=761205	Cancer cell line
579	CVCL_0853	Hs 697.Ln			Finite cell line
580	CVCL_0855	Hs 698.T	Hs698T|HS698T	PubMed=22460905|PubMed=30894373|PubMed=31068700	Cancer cell line
581	CVCL_0858	Hs 700T	HS-700-T|Hs-700-T|Hs-700T|HS 700T|HS700T|Hs700T|700T	PubMed=176412|PubMed=283258|PubMed=761205|PubMed=1630814|PubMed=6500159|PubMed=15126341|PubMed=15688027|PubMed=25167228|PubMed=27259358|PubMed=28196595	Cancer cell line
582	CVCL_0859	Hs 701.T	HS 701T|Hs701.T	PubMed=6500159|PubMed=16955392	Cancer cell line
583	CVCL_0861	Hs 704.T	HS 704T|Hs 704(A).T	PubMed=6500159	Cancer cell line
584	CVCL_0863	Hs 706.T	Hs706T|HS706T	PubMed=22460905|PubMed=26351324|PubMed=30894373|PubMed=31068700	Cancer cell line
585	CVCL_0864	Hs 707(A).T		PubMed=20215515	Cancer cell line
586	CVCL_0866	Hs 709.T			Cancer cell line
587	CVCL_0868	Hs 722.T	Hs-722|Hs722		Cancer cell line
588	CVCL_0871	Hs 729.T	Hs 729|HS-729|Hs729|HS729|Hs-729-T|Hs 729T|Hs729T|HS729T	PubMed=8275086|PubMed=19235922|PubMed=22460905|PubMed=26351324|PubMed=28196595|PubMed=30894373|PubMed=31068700	Cancer cell line
589	CVCL_0877	Hs 735.T			Cancer cell line
590	CVCL_0878	Hs 737.T	Hs737T|HS737T	PubMed=20215515|PubMed=22460905|PubMed=30894373|PubMed=31068700	Cancer cell line
591	CVCL_0882	Hs 739.T	Hs739T|HS739T	PubMed=22460905|PubMed=30894373|PubMed=31068700	Cancer cell line
592	CVCL_0884	Hs 740.T			Cancer cell line
593	CVCL_0886	Hs 741.T			Cancer cell line
594	CVCL_0888	Hs 742.T	Hs742T|HS742T	PubMed=22460905|PubMed=30894373|PubMed=31068700	Cancer cell line
595	CVCL_0889	Hs 748.T			Cancer cell line
596	CVCL_0891	Hs 751.T	Hs751T|HS751T	PubMed=20215515|PubMed=22460905|PubMed=30894373|PubMed=31068700	Cancer cell line
597	CVCL_0892	Hs 755(B).T			Cancer cell line
598	CVCL_0896	Hs 769.T	HS 769T|769T	PubMed=283258|PubMed=761205|PubMed=6500159	Cancer cell line
599	CVCL_0899	Hs 777.T			Cancer cell line
600	CVCL_0900	Hs 778(A).T			Cancer cell line
601	CVCL_0901	Hs 778(B).T			Cancer cell line
602	CVCL_0903	Hs 781.T	Hs781T|HS781|Hs781	PubMed=20215515|PubMed=22282976	Cancer cell line
603	CVCL_0908	Hs 789.T	Hs789T	PubMed=176412|PubMed=29732388	Cancer cell line
604	CVCL_0910	Hs 792(A).T	Hs 792(A)		Cancer cell line
605	CVCL_0911	Hs 792(B).T	Hs 792(B)		Cancer cell line
606	CVCL_0922	Hs 805.T			Cancer cell line
607	CVCL_0923	Hs 811.T			Cancer cell line
608	CVCL_0926	Hs 814.T			Cancer cell line
609	CVCL_0928	Hs 819.T	Hs819.T|Hs819T|HS819T	PubMed=22460905|PubMed=30894373|PubMed=31068700	Cancer cell line
610	CVCL_0932	Hs 821.T	Hs821T|HS821T	PubMed=22460905|PubMed=30894373|PubMed=31068700	Cancer cell line
611	CVCL_0933	Hs 822.T	Hs822T|HS822T	PubMed=22460905|PubMed=30894373|PubMed=31068700	Cancer cell line
612	CVCL_0938	Hs 834.T	Hs834T|HS834T	PubMed=20215515|PubMed=31068700	Cancer cell line
613	CVCL_0941	Hs 839.T	Hs839.T|Hs839T|HS839T	PubMed=20215515|PubMed=22460905|PubMed=25485619|PubMed=30894373|PubMed=31068700	Cancer cell line
614	CVCL_0942	Hs 840.T	Hs840_T|Hs840T|HS840T	PubMed=22460905|PubMed=30894373|PubMed=31068700	Cancer cell line
615	CVCL_0943	Hs 841.T			Cancer cell line
616	CVCL_0945	Hs 845.T			Cancer cell line
617	CVCL_0947	Hs 846.T			Cancer cell line
618	CVCL_0948	Hs 849.T			Cancer cell line
619	CVCL_0949	Hs 851.T			Cancer cell line
620	CVCL_0950	Hs 852.T	Hs-852-T|HS852.T|Hs852.T|Hs852T|HS852T|Hs852	PubMed=478563|PubMed=20215515|PubMed=22282976|PubMed=22460905|PubMed=25485619|PubMed=30894373|PubMed=31068700	Cancer cell line
621	CVCL_0954	Hs 856.T	HS856T		Cancer cell line
622	CVCL_0957	Hs 860.T			Cancer cell line
623	CVCL_0958	Hs 861.T			Cancer cell line
624	CVCL_0959	Hs 863.T	Hs863T|HS863T	PubMed=22460905|PubMed=30894373|PubMed=31068700	Cancer cell line
625	CVCL_0961	Hs 864.T			Cancer cell line
626	CVCL_0963	Hs 866.T			Cancer cell line
627	CVCL_0965	Hs 868.T			Cancer cell line
628	CVCL_0966	Hs 870.T	Hs870T|HS870T	PubMed=22460905|PubMed=30894373|PubMed=31068700	Cancer cell line
629	CVCL_0973	Hs 88.T	HS 88T|Hs88.T	PubMed=6500159	Cancer cell line
630	CVCL_0975	Hs 883.T			Cancer cell line
631	CVCL_0977	Hs 888.Lu	Hs888Lu|HS888LU|Hs888 Lu|Hs 888Lu	PubMed=7065527	Finite cell line
632	CVCL_0979	Hs 888.T	Hs888T|HS888T	PubMed=22460905|PubMed=30894373|PubMed=31068700	Cancer cell line
633	CVCL_0980	GM07372	GM7372|GM-7372|GM07372A|BFA-1c 1BPT	CelloPub=CLPUB00447|PubMed=6833405	Transformed cell line
634	CVCL_0982	Hs 889.T			Cancer cell line
635	CVCL_0984	Hs 890.T			Cancer cell line
636	CVCL_0985	Hs 891.T	Hs891T|HS891T	PubMed=20215515|PubMed=28196595	Cancer cell line
637	CVCL_0986	Hs 892.T	Hs892.T|HS892.T|HS892-T		Cancer cell line
638	CVCL_0987	Hs 894(A).T			Cancer cell line
639	CVCL_0988	Hs 894(B).T			Cancer cell line
640	CVCL_0989	Hs 894(C).T			Cancer cell line
641	CVCL_0990	Hs 894(D).T			Cancer cell line
642	CVCL_0993	Hs 895.T	Hs 895 T|Hs895.T|Hs895T|HS895T	PubMed=20215515|PubMed=22460905|PubMed=25485619|PubMed=29275043|PubMed=30894373|PubMed=31068700	Cancer cell line
643	CVCL_0995	Hs 898.T			Cancer cell line
644	CVCL_0996	Hs 899(A).T			Cancer cell line
645	CVCL_0997	Hs 899(B).T			Cancer cell line
646	CVCL_0998	Hs 899(C).T			Cancer cell line
647	CVCL_0999	Hs 899(D).T	Hs 899(D).Lu		Cancer cell line
648	CVCL_0A20	3T3-L1 MBX			Spontaneously immortalized cell line
649	CVCL_0A22	elkRK13		CelloPub=CLPUB00223|PubMed=22673102	Spontaneously immortalized cell line
650	CVCL_0A23	RKC1-11		CelloPub=CLPUB00223|PubMed=22673102	Spontaneously immortalized cell line
651	CVCL_0A24	TZM-tfLC3B		PubMed=25241145	Cancer cell line
652	CVCL_0A31	KA31	KA 31|KA-31	PubMed=6245299|PubMed=6409394	Transformed cell line
653	CVCL_0A32	KB521		PubMed=6245299|PubMed=6409394	Transformed cell line
654	CVCL_0A35	S2-Mt-Fog-myc		PubMed=24222713	Spontaneously immortalized cell line
655	CVCL_0A36	Chironomus tentans epithelial cell line	Epithelial cell line from Chironomus tentans|C. tentans epithelial cell line|C. tentans embryonic epithelial cell line	PubMed=7044809|PubMed=16313569|PubMed=25261295	Spontaneously immortalized cell line
656	CVCL_0A37	ec-r.0		PubMed=9542648	Spontaneously immortalized cell line
657	CVCL_0A38	ec-r.1		PubMed=9542648	Spontaneously immortalized cell line
658	CVCL_0A39	ec-r.2		PubMed=9542648	Spontaneously immortalized cell line
659	CVCL_0A40	ec-rh.3		PubMed=9542648	Spontaneously immortalized cell line
660	CVCL_0A41	rh-r.1		PubMed=9542648|PubMed=10844251	Spontaneously immortalized cell line
661	CVCL_0A42	rh-r.2		PubMed=9542648|PubMed=10844251	Spontaneously immortalized cell line
662	CVCL_0A43	rh-r.3		PubMed=9542648|PubMed=10844251	Spontaneously immortalized cell line
663	CVCL_0A44	rh-r.4		PubMed=9542648|PubMed=10844251	Spontaneously immortalized cell line
664	CVCL_0A45	rh-r.5		PubMed=9542648|PubMed=10844251	Spontaneously immortalized cell line
665	CVCL_0A46	rh-r.6		PubMed=9542648|PubMed=10844251	Spontaneously immortalized cell line
666	CVCL_0A47	S2-Mt-N			Spontaneously immortalized cell line
667	CVCL_0A48	S2-Mt-Slit			Spontaneously immortalized cell line
668	CVCL_0A49	IOZCAS-Spex-II		CelloPub=CLPUB00225|CelloPub=CLPUB00304|PubMed=16376374|PubMed=19252957	Spontaneously immortalized cell line
669	CVCL_0A50	IOZCAS-Spex-II-A	IOZCAS-Spex II-A	PubMed=19252957	Spontaneously immortalized cell line
670	CVCL_0A56	S2-SQH-GFP			Spontaneously immortalized cell line
671	CVCL_0A57	S2-SQH-GFP+Mt-mCherry-actin			Spontaneously immortalized cell line
672	CVCL_0A58	S2R+-SQH-GFP			Spontaneously immortalized cell line
673	CVCL_0A59	Capan1M9		PubMed=22109279	Cancer cell line
674	CVCL_0A60	tHmf-f		PubMed=3515628	Spontaneously immortalized cell line
675	CVCL_0A61	tHmf-e		PubMed=3515628	Spontaneously immortalized cell line
676	CVCL_0A62	CG1 [Mouse mammary carcinoma]		PubMed=6087454|PubMed=6415065	Cancer cell line
677	CVCL_0A63	CTG1		PubMed=6087454|PubMed=6415065	Cancer cell line
678	CVCL_0A66	LM17		PubMed=11089883	Cancer cell line
679	CVCL_0A67	MC38Luc1		PubMed=19128467	Cancer cell line
680	CVCL_0A68	MC38/0		PubMed=15055737	Cancer cell line
681	CVCL_0A69	MC38/IL-12		PubMed=15055737	Cancer cell line
682	CVCL_0B20	S2-Mt-EB1-GFP			Spontaneously immortalized cell line
683	CVCL_0B21	H69/BCNU		PubMed=9062409	Cancer cell line
684	CVCL_0B22	H69/DAU	NCI-H69-DAU	PubMed=9062409	Cancer cell line
685	CVCL_0B23	H69/VP		PubMed=9062409	Cancer cell line
686	CVCL_0B24	NYH/187/162	NYH/187	PubMed=10416608|PubMed=12044890	Cancer cell line
687	CVCL_0B25	NYH/187/165		PubMed=12044890	Cancer cell line
688	CVCL_0B26	NYH/CAM		PubMed=9062409	Cancer cell line
689	CVCL_0B27	NYH/CIS		PubMed=9062409	Cancer cell line
690	CVCL_0B28	NYH/TPT		PubMed=7640225|PubMed=9062409	Cancer cell line
691	CVCL_0B29	NYH/VM	OC-NYH/VM	PubMed=8390259|PubMed=9062409	Cancer cell line
692	CVCL_0B30	Caki-dTub		CelloPub=CLPUB00226|PubMed=17009030	Cancer cell line
693	CVCL_0B31	RPK-1	RPK1	PubMed=22490663	Cancer cell line
694	CVCL_0B32	RPK-59	RPK59	PubMed=22490663	Cancer cell line
695	CVCL_0B33	RPK-9	RPK9	PubMed=22490663	Cancer cell line
696	CVCL_0B38	KM20-C	KM20C|KM20c|KM-20C	PubMed=3349467	Cancer cell line
697	CVCL_0B45	HROC18	HROC 18	PubMed=24647592|PubMed=25309914|PubMed=25574089|PubMed=25926053|PubMed=31601052	Cancer cell line
698	CVCL_0B48	CHLA-218	CHLA218	PubMed=25010205	Cancer cell line
699	CVCL_0B49	CHLA-57	CHLA57		Cancer cell line
700	CVCL_0B50	CHLA-99	CHLA99		Cancer cell line
701	CVCL_0B52	NZM86	NZM086	PubMed=23755070|PubMed=24455489	Cancer cell line
702	CVCL_0B53	NZM100		PubMed=23755070|PubMed=24455489	Cancer cell line
703	CVCL_0B58	NGP-C4	NGP-c4		Cancer cell line
704	CVCL_0B81	WM3772F	WM3772		Cancer cell line
705	CVCL_0C21	MM-1 [Human small cell lung carcinoma]		PubMed=1311980|PubMed=7736387|PubMed=9559344|PubMed=9815546	Cancer cell line
706	CVCL_0C33	LGW01-G600	LGWO1 G600|LGWO 1 G600|LGWO1G600	PubMed=24018021|PubMed=25997541|PubMed=29732388	Cancer cell line
707	CVCL_0C40	INA-6.Tu1	Tu1	PubMed=19621390	Cancer cell line
708	CVCL_0C41	JK-6L	JK6L	PubMed=17692805|PubMed=18647998|PubMed=19621390	Cancer cell line
709	CVCL_0C53	HCC-1.2	HCC1.2|1.2|3P|3p	PubMed=18594539|PubMed=21364009|PubMed=23887712	Cancer cell line
710	CVCL_0C61	PT1590	PT-1590	PubMed=11156375|PubMed=25070024	Cancer cell line
711	CVCL_0C62	PT1590-GFP		PubMed=19847813	Cancer cell line
712	CVCL_0C65	INV-3	inv-3	PubMed=23955599	Cancer cell line
713	CVCL_0C84	SKOV3.ip1	SKOV3ip1|SKOV3IP1|SKOV3IP	PubMed=8094034|PubMed=27561551|PubMed=28196595	Cancer cell line
714	CVCL_0C87	MOCHA		PubMed=12791875	Cancer cell line
715	CVCL_0C95	SB-HSA	SB|SBHSA	PubMed=15064773|PubMed=15140399|PubMed=22594682|PubMed=24582862|PubMed=25190452|PubMed=26842912|PubMed=28029283|PubMed=30601866|PubMed=31175136	Cancer cell line
716	CVCL_0D18	G3/F11		PubMed=19663697|PubMed=20423655|PubMed=21466288	Hybridoma
717	CVCL_0D20	Nyalim		PubMed=25711304	Cancer cell line
718	CVCL_0D21	Nyalimx		PubMed=25711304	Cancer cell line
719	CVCL_0D24	CML-6M	CML_6M|CML6M	PubMed=3434911|PubMed=8239507|PubMed=15965647|PubMed=21908323|PubMed=22901430|PubMed=23410087|PubMed=27197945|PubMed=27257868|PubMed=31175136	Cancer cell line
720	CVCL_0D25	CML-10C2	CML-10c2|CML_10C2|CML10C2	PubMed=21908323|PubMed=22901430|PubMed=27197945|PubMed=27257868|PubMed=31175136	Cancer cell line
721	CVCL_0D71	2A3 [Human squamous cell carcinoma]		PubMed=21314983	Cancer cell line
722	CVCL_0D72	L4.5		PubMed=8675236	Spontaneously immortalized cell line
723	CVCL_0D73	CII	CLL-CII	PubMed=6263808|PubMed=7239716	Transformed cell line
724	CVCL_0D74	MC3T3	MC-3T3|MC3T3-E	DOI=10.2330/joralbiosci1965.23.899	Spontaneously immortalized cell line
725	CVCL_0D75	ARL-15	ARL 15|Adult Rat Liver-15	PubMed=40692|PubMed=427743	Finite cell line
726	CVCL_0D76	ARL-16	ARL 16|Adult Rat Liver-16	PubMed=40692|PubMed=427743	Finite cell line
727	CVCL_0D77	ARL-15C1		PubMed=2870063	Finite cell line
728	CVCL_0D78	ARL-16T2		PubMed=2870063	Transformed cell line
729	CVCL_0D79	CB58/MT2		PubMed=1696163|PubMed=3020320	Transformed cell line
730	CVCL_0D80	CB59/MT2		PubMed=1696163|PubMed=3020320	Transformed cell line
731	CVCL_0D86	JPX-9	Jpx-9|JPX9|JPX 9-4	PubMed=2501514|PubMed=2784206	Cancer cell line
732	CVCL_0D88	RPE-28	AG05337|AG05337A|AG 5337	PubMed=3558490	Finite cell line
733	CVCL_0D89	RPE-28 SV4	RPE 28 SV4|AG06096|AG06096A	PubMed=11095622	Transformed cell line
734	CVCL_0E00	RN33B		PubMed=7905006|PubMed=8364724|PubMed=8699192|PubMed=12061867|PubMed=12112642|PubMed=15139013	Conditionally immortalized cell line
735	CVCL_0E02	AR42J-B13	AR42J-B-13|B-13	PubMed=8756573|PubMed=20685382	Cancer cell line
736	CVCL_0E07	19G4		PubMed=9420246	Hybridoma
737	CVCL_0E08	4C11		PubMed=7889418	Hybridoma
738	CVCL_0E15	HIAE-43/7-12	Human Iliac Artery Endothelial-43/7-12|HIAE-43|AG09872|AG09872A|AG09872D	PubMed=1309825|PubMed=2777882	Finite cell line
739	CVCL_0E21	AG10427			Transformed cell line
740	CVCL_0E22	AG11082			Transformed cell line
741	CVCL_0E27	18-26-4			Hybridoma
742	CVCL_0E28	28-2-7		PubMed=9455702	Hybridoma
743	CVCL_0E29	28-4-3		PubMed=9455702	Hybridoma
744	CVCL_0E30	28-5-15		PubMed=9455702	Hybridoma
745	CVCL_0E31	28-6-20		PubMed=9455702	Hybridoma
746	CVCL_0E32	44-6-1			Hybridoma
747	CVCL_0E33	44-6-2			Hybridoma
748	CVCL_0E34	HS-27	HS27	Patent=US7129086|PubMed=2987007|PubMed=7849321	Transformed cell line
749	CVCL_0E37	MV522/MDR1			Cancer cell line
750	CVCL_0E38	MV522/MRP			Cancer cell line
751	CVCL_0E47	PS 36	PS36	PubMed=3880813	Hybridoma
752	CVCL_0E48	PS 46	PS46	PubMed=3880813	Hybridoma
753	CVCL_0E78	A4.1519	4A.1519	PubMed=7531198	Hybridoma
754	CVCL_0E85	46-3		PubMed=7590785	Hybridoma
755	CVCL_0E86	55-100		PubMed=7590785	Hybridoma
756	CVCL_0E87	ADRI Cf2Th-69/EIAV	ADRI/Cf2Th-EIAV	Patent=US5112756	Spontaneously immortalized cell line
757	CVCL_0E98	PA12		PubMed=2985952	Transformed cell line
758	CVCL_0E99	PA12-Rb	PA12-RB		Transformed cell line
759	CVCL_0F01	C166-lacZ			Spontaneously immortalized cell line
760	CVCL_0F03	416-20E10			Hybridoma
761	CVCL_0F04	261-1F3			Hybridoma
762	CVCL_0F05	241-10C10			Hybridoma
763	CVCL_0F07	165-28E7			Hybridoma
764	CVCL_0F09	KIM127	KIM 127	PubMed=1371129|PubMed=7690325	Hybridoma
765	CVCL_0F10	KIM185		PubMed=7690325	Hybridoma
766	CVCL_0F12	3D4 [Pig]		PubMed=12088830	Transformed cell line
767	CVCL_0F13	3D4/2		PubMed=12088830	Transformed cell line
768	CVCL_0F14	3D4/21	IPAM-WT	PubMed=12088830|PubMed=28871180	Transformed cell line
769	CVCL_0F15	3D4/31		PubMed=12088830	Transformed cell line
770	CVCL_0F21	CBRM1/1		PubMed=7679388	Hybridoma
771	CVCL_0F22	CBRN1/6		PubMed=9614126	Hybridoma
772	CVCL_0F23	CBRM1/10		PubMed=7679388	Hybridoma
773	CVCL_0F24	CBRM1/23		PubMed=7679388	Hybridoma
774	CVCL_0F25	CBRM1/30		PubMed=7679388	Hybridoma
775	CVCL_0F26	CBRM1/32		PubMed=7679388	Hybridoma
776	CVCL_0F27	HUVEC-CS		PubMed=15350190	Finite cell line
777	CVCL_0F28	MS1 mAKT			Transformed cell line
778	CVCL_0F32	IgG-13D3	13D3	PubMed=17080197	Hybridoma
779	CVCL_0F33	IgG-15A6	15A6	PubMed=17080197	Hybridoma
780	CVCL_0F34	PTEN-P2		PubMed=17616663	Cancer cell line
781	CVCL_0F35	PTEN-P8		PubMed=17616663	Cancer cell line
782	CVCL_0F36	PTEN-CaP2		PubMed=17616663	Cancer cell line
783	CVCL_0F37	PTEN-CaP8		PubMed=17616663	Cancer cell line
784	CVCL_0F39	SV7tert PDGF			Transformed cell line
785	CVCL_0F40	SV7tert PDGFtu2	SV7tert PDGF tumor-2		Transformed cell line
786	CVCL_0F47	SH-EP1	SH-EPi	PubMed=6137586|PubMed=6582512|PubMed=15720811|PubMed=26342562	Cancer cell line
787	CVCL_0F71	MB63		PubMed=107359|PubMed=6724740	Cancer cell line
788	CVCL_0F72	Wg-1A	WG-1A|Wg1A|Wg1a|CH-WG-1A	PubMed=762193|PubMed=4359531	Spontaneously immortalized cell line
789	CVCL_0F73	K12 [Hamster]		PubMed=762193|PubMed=4359531|PubMed=7085753|PubMed=7204505	Spontaneously immortalized cell line
790	CVCL_0F75	KBF11	KBF 11	PubMed=2612208	Hybrid cell line
791	CVCL_0F76	LIX 7	LIX7	PubMed=3136074	Hybrid cell line
792	CVCL_0F77	PGME1	PGME 1	PubMed=2612208	Hybrid cell line
793	CVCL_0F78	7777-14b-aza	7777-14b-AZA	PubMed=3859464|PubMed=6604949	Cancer cell line
794	CVCL_0F79	GM06853	GM06853B	CelloPub=CLPUB00447	Hybrid cell line
795	CVCL_0F80	NBR4-RJK835	NBR4|GM08011	CelloPub=CLPUB00447|PubMed=6947270|PubMed=7027497	Hybrid cell line
796	CVCL_0F81	CHO-tsH1	tsH1	PubMed=4361675|PubMed=4585080|PubMed=6965094|PubMed=7444715	Spontaneously immortalized cell line
797	CVCL_0F82	UCW 10		PubMed=6965094|PubMed=7193212|PubMed=7444715	Spontaneously immortalized cell line
798	CVCL_0F83	UCW 56	UCW56	PubMed=7193212|PubMed=9732752	Spontaneously immortalized cell line
799	CVCL_0F84	HHW105	HHW 105|GM10114	CelloPub=CLPUB00447|PubMed=2276735|PubMed=2884625|PubMed=3459254|PubMed=6346061|PubMed=7782085|PubMed=8314568|PubMed=9732752	Hybrid cell line
800	CVCL_0F85	UCW 206	UCW206|Asn-5|lys 65a|CHO lys 65a	PubMed=618867|PubMed=6836455	Spontaneously immortalized cell line
801	CVCL_0F86	GM13082	JH295	PubMed=8488839	Hybrid cell line
802	CVCL_0F87	GM14562	JH282	PubMed=8488839	Hybrid cell line
803	CVCL_0F88	GM50120	JL181	PubMed=8488839|PubMed=23665875	Transformed cell line
804	CVCL_0F89	GM14558	JH237	PubMed=1577474|PubMed=8488839	Hybrid cell line
805	CVCL_0F90	GM50113	JL143	PubMed=8488839|PubMed=23665875	Transformed cell line
806	CVCL_0F91	GM14563	JH306	PubMed=8488839	Hybrid cell line
807	CVCL_0F92	GM50122	JL184	PubMed=8488839|PubMed=23665875	Transformed cell line
808	CVCL_0F93	GM14564	JH333	PubMed=8488839	Hybrid cell line
809	CVCL_0F94	GM50125	JL209	PubMed=8488839|PubMed=23665875	Transformed cell line
810	CVCL_0F95	GM14561	JH254	PubMed=8488839	Hybrid cell line
811	CVCL_0F96	GM50116	JL156	PubMed=8488839|PubMed=23665875	Transformed cell line
812	CVCL_0F97	GM50074	JH269	PubMed=8488839	Hybrid cell line
813	CVCL_0F98	GM50118	JL172	PubMed=8488839|PubMed=23665875	Transformed cell line
814	CVCL_0G17	HHW1099	HHW 1099|GM50003		Hybrid cell line
815	CVCL_0G18	HHW1273	HHW 1273|GM50049	PubMed=7726173	Hybrid cell line
816	CVCL_0G19	HHW416	HHW 416|GM10115	CelloPub=CLPUB00447|PubMed=2276735|PubMed=8314568	Hybrid cell line
817	CVCL_0G20	HHW484	HHW 484|GM10629	CelloPub=CLPUB00447|PubMed=2276735|PubMed=3459254|PubMed=8314568	Hybrid cell line
818	CVCL_0G21	HHW631	HHW 631|GM10897	CelloPub=CLPUB00447|PubMed=3459254	Hybrid cell line
819	CVCL_0G22	HHW725	HHW 725|GM10898	CelloPub=CLPUB00447|PubMed=8314568|PubMed=8314575	Hybrid cell line
820	CVCL_0G23	HHW939	HHW 939|GM14223	PubMed=8004090	Hybrid cell line
821	CVCL_0G24	HHW983	HHW 983|GM11584	CelloPub=CLPUB00447	Hybrid cell line
822	CVCL_0G25	GM13083	JH341		Hybrid cell line
823	CVCL_0G26	GM13697	JH142.I		Hybrid cell line
824	CVCL_0G27	GM14111	JH148	PubMed=8004090	Hybrid cell line
825	CVCL_0G28	GM14113	JH199	PubMed=8004090	Hybrid cell line
826	CVCL_0G29	GM15511	JH243	PubMed=8004090	Hybrid cell line
827	CVCL_0G30	GM16435	JH374	PubMed=8004090	Hybrid cell line
828	CVCL_0G31	GM50050	JH101	PubMed=8004090	Hybrid cell line
829	CVCL_0G32	GM50051	JH115	PubMed=8004090	Hybrid cell line
830	CVCL_0G33	GM50052	JH121	PubMed=8004090	Hybrid cell line
831	CVCL_0G34	GM50053	JH123	PubMed=8004090	Hybrid cell line
832	CVCL_0G35	GM50056	JH132	PubMed=8004090	Hybrid cell line
833	CVCL_0G36	GM50057	JH133	PubMed=8004090	Hybrid cell line
834	CVCL_0G37	GM50058	JH134	PubMed=8004090	Hybrid cell line
835	CVCL_0G38	GM50059	JH135	PubMed=8004090	Hybrid cell line
836	CVCL_0G39	GM50060	JH141	PubMed=8004090	Hybrid cell line
837	CVCL_0G40	GM50061	JH143		Hybrid cell line
838	CVCL_0G41	GM50063	JH161		Hybrid cell line
839	CVCL_0G42	GM50065	JH169	PubMed=8004090	Hybrid cell line
840	CVCL_0G43	GM50068	JH196	PubMed=8004090	Hybrid cell line
841	CVCL_0G44	GM50127		PubMed=8004090	Transformed cell line
842	CVCL_0G45	GM50069	JH211	PubMed=1577474	Hybrid cell line
843	CVCL_0G46	GM50070	JH217		Hybrid cell line
844	CVCL_0G47	GM50071	JH240	PubMed=8004090	Hybrid cell line
845	CVCL_0G48	GM50112	JL137	PubMed=8004090|PubMed=23665875	Transformed cell line
846	CVCL_0G49	GM50072	JH246	PubMed=8004090	Hybrid cell line
847	CVCL_0G50	GM50073	JH250	PubMed=8004090	Hybrid cell line
848	CVCL_0G51	GM50076	JH290	PubMed=8004090	Hybrid cell line
849	CVCL_0G52	GM50077	JH292	PubMed=8004090	Hybrid cell line
850	CVCL_0G53	GM50084	JH397		Hybrid cell line
851	CVCL_0G54	GM50085	JH409		Hybrid cell line
852	CVCL_0G55	GM50139	JL259	PubMed=23665875	Transformed cell line
853	CVCL_0G56	GM50088	JH421		Hybrid cell line
854	CVCL_0G57	GM50089	JH423		Hybrid cell line
855	CVCL_0G58	GM50092	JH440		Hybrid cell line
856	CVCL_0G59	GM50154	JL285	PubMed=23665875	Transformed cell line
857	CVCL_0G60	GM50093	JH444		Hybrid cell line
858	CVCL_0G61	GM50167	JL333	PubMed=23665875	Transformed cell line
859	CVCL_0G62	GM50095	JH462		Hybrid cell line
860	CVCL_0G63	GM50173	JL361		Transformed cell line
861	CVCL_0G64	GM50096	JH463		Hybrid cell line
862	CVCL_0G65	GM50097	JH464		Hybrid cell line
863	CVCL_0G66	GM50098	JH465		Hybrid cell line
864	CVCL_0G67	GM50178	JL378	PubMed=23665875	Transformed cell line
865	CVCL_0G68	GM50100	JH494		Hybrid cell line
866	CVCL_0G69	GM50101	JH515		Hybrid cell line
867	CVCL_0G70	GM50103	JH519		Hybrid cell line
868	CVCL_0G71	GM50106	JH540		Hybrid cell line
869	CVCL_0G72	GM50194	JL453	PubMed=23665875	Transformed cell line
870	CVCL_0G73	GM16582	JL376	PubMed=23665875	Transformed cell line
871	CVCL_0G74	GM16584	JL257	PubMed=23665875	Transformed cell line
872	CVCL_0G75	GM16586	JL218	PubMed=7485158|PubMed=23665875	Transformed cell line
873	CVCL_0G76	GM16587	JH360	PubMed=7485158	Hybrid cell line
874	CVCL_0G77	GM50079	JH312	PubMed=7485158	Hybrid cell line
875	CVCL_0G78	GM50121	JL182	PubMed=7485158|PubMed=23665875	Transformed cell line
876	CVCL_0G79	GM50081	JH357	PubMed=7485158	Hybrid cell line
877	CVCL_0G80	GM50126	JL219	PubMed=7485158|PubMed=23665875	Transformed cell line
878	CVCL_0G85	eWT-BJ2		PubMed=24321451	Induced pluripotent stem cell
879	CVCL_0G86	eWT-BJ4		PubMed=24321451	Induced pluripotent stem cell
880	CVCL_0G92	BJC		PubMed=23283491	Induced pluripotent stem cell
881	CVCL_0G93	BJD		PubMed=23283491	Induced pluripotent stem cell
882	CVCL_0G94	GM01786	GM-1786	CelloPub=CLPUB00447|DOI=10.5962/bhl.title.4090	Finite cell line
883	CVCL_0G96	PDA3F-1		PubMed=19269371	Induced pluripotent stem cell
884	CVCL_0G97	PDA3F-5		PubMed=19269371	Induced pluripotent stem cell
885	CVCL_0G98	PDB3F-1		PubMed=19269371	Induced pluripotent stem cell
886	CVCL_0G99	PDB3F-5		PubMed=19269371	Induced pluripotent stem cell
887	CVCL_0H00	PDB3F-8		PubMed=19269371	Induced pluripotent stem cell
888	CVCL_0H01	PDB3F-9		PubMed=19269371	Induced pluripotent stem cell
889	CVCL_0H02	PDB3F-d12		PubMed=19269371	Induced pluripotent stem cell
890	CVCL_0H03	PDB4F-1		PubMed=19269371	Induced pluripotent stem cell
891	CVCL_0H04	PDB4F-2		PubMed=19269371	Induced pluripotent stem cell
892	CVCL_0H05	PDB4F-3		PubMed=19269371	Induced pluripotent stem cell
893	CVCL_0H06	PDB4F-4		PubMed=19269371	Induced pluripotent stem cell
894	CVCL_0H07	PDB4F-5		PubMed=19269371	Induced pluripotent stem cell
895	CVCL_0H08	PDC3F-1		PubMed=19269371	Induced pluripotent stem cell
896	CVCL_0H09	PDD3F-1		PubMed=19269371	Induced pluripotent stem cell
897	CVCL_0H10	PDD3F-4		PubMed=19269371	Induced pluripotent stem cell
898	CVCL_0H11	PDD3F-7		PubMed=19269371	Induced pluripotent stem cell
899	CVCL_0H12	PDD4F-1		PubMed=19269371	Induced pluripotent stem cell
900	CVCL_0H13	PDD4F-4		PubMed=19269371	Induced pluripotent stem cell
901	CVCL_0H14	PDD4F-5		PubMed=19269371	Induced pluripotent stem cell
902	CVCL_0H15	PDD4F-8		PubMed=19269371	Induced pluripotent stem cell
903	CVCL_0H16	PDD4F-9		PubMed=19269371	Induced pluripotent stem cell
904	CVCL_0H17	PDE3F-3		PubMed=19269371	Induced pluripotent stem cell
905	CVCL_0H18	PDE3F-4		PubMed=19269371	Induced pluripotent stem cell
906	CVCL_0H19	M3F-1		PubMed=19269371	Induced pluripotent stem cell
907	CVCL_0H20	M3F-2		PubMed=19269371	Induced pluripotent stem cell
908	CVCL_0H21	GM13080	JH226	PubMed=1577474	Hybrid cell line
909	CVCL_0H22	GM13081	JH281	PubMed=7713507	Hybrid cell line
910	CVCL_0H23	GM13696	JH262	PubMed=7713507	Hybrid cell line
911	CVCL_0H24	GM14559	JH251		Hybrid cell line
912	CVCL_0H25	GM14560	JH252	PubMed=1577474	Hybrid cell line
913	CVCL_0H26	GM14565	JH253		Hybrid cell line
914	CVCL_0H27	GM16437	JH429		Hybrid cell line
915	CVCL_0H28	GM16439	JH556		Hybrid cell line
916	CVCL_0H29	GM16444	JH478		Hybrid cell line
917	CVCL_0H30	GM16450	JH466		Hybrid cell line
918	CVCL_0H31	GM16452	JH458		Hybrid cell line
919	CVCL_0H32	GM16454	JH459		Hybrid cell line
920	CVCL_0H33	GM16456	JH468		Hybrid cell line
921	CVCL_0H34	GM16460	JH406		Hybrid cell line
922	CVCL_0H35	GM16465	JH497		Hybrid cell line
923	CVCL_0H36	GM16466	JH551		Hybrid cell line
924	CVCL_0H37	GM16490	JH347		Hybrid cell line
925	CVCL_0H38	GM16583	JH499		Hybrid cell line
926	CVCL_0H39	GM16585	JH407		Hybrid cell line
927	CVCL_0H40	GM50090	JH432		Hybrid cell line
928	CVCL_0H41	GM50091	JH439		Hybrid cell line
929	CVCL_0H42	GM50099	JH486		Hybrid cell line
930	CVCL_0H43	HHW659	HHW 659|GM14225	PubMed=1577474|PubMed=2884625|PubMed=8004090	Hybrid cell line
931	CVCL_0H44	HHW778	HHW 778|GM14227	PubMed=1577474	Hybrid cell line
932	CVCL_0H45	HHW813	HHW 813|GM14214	PubMed=1577474	Hybrid cell line
933	CVCL_0H46	GM14228	Line #771		Transformed cell line
934	CVCL_0H47	GM16438	JL480	PubMed=23665875	Transformed cell line
935	CVCL_0H48	GM16449	JL314	PubMed=23665875	Transformed cell line
936	CVCL_0H49	GM16451	JL359	PubMed=23665875	Transformed cell line
937	CVCL_0H50	GM16453	JL360	PubMed=23665875	Transformed cell line
938	CVCL_0H51	GM16455	JL401	PubMed=23665875	Transformed cell line
939	CVCL_0H52	GM16459	JL421	PubMed=23665875	Transformed cell line
940	CVCL_0H53	GM16440	JL481	PubMed=23665875	Transformed cell line
941	CVCL_0H54	GM50143	JL266	PubMed=23665875	Transformed cell line
942	CVCL_0H55	GM50186	JL430	PubMed=23665875	Transformed cell line
943	CVCL_0H56	GM50163	JL317	PubMed=23665875	Transformed cell line
944	CVCL_0H57	GM16434	JL203		Transformed cell line
945	CVCL_0H58	GM16436	JL281		Transformed cell line
946	CVCL_0H59	GM16443	JL320		Transformed cell line
947	CVCL_0H81	GM11661		CelloPub=CLPUB00447|PubMed=24642446	Finite cell line
948	CVCL_0H82	GM20124		PubMed=24642446	Finite cell line
949	CVCL_0H83	ITPD-iPSC	Infantile-Type Pompe Disease-iPSC	PubMed=24642446	Induced pluripotent stem cell
950	CVCL_0H84	LOTPD-iPSC	Late-Onset-Type Pompe Disease-iPSC	PubMed=24642446	Induced pluripotent stem cell
951	CVCL_0H85	S1-B1-20	S1B1-20|S1B20	PubMed=7865904|PubMed=9865745|PubMed=11406094	Cancer cell line
952	CVCL_0H86	S1-M1-3.2		PubMed=9865745|PubMed=11406094	Cancer cell line
953	CVCL_0H87	S1-M1-80	S1-MI-80|S1MI80	PubMed=9892175|PubMed=11406094|PubMed=11559526	Cancer cell line
954	CVCL_0H88	S1		PubMed=7865904	Cancer cell line
955	CVCL_0H89	39ER22	ER 22|ER22	PubMed=2699431	Spontaneously immortalized cell line
956	CVCL_0H91	1F11		Patent=US8399207	Hybridoma
957	CVCL_0H92	2C5		Patent=US8399207	Hybridoma
958	CVCL_0H93	2E11		Patent=US8399207	Hybridoma
959	CVCL_0H94	2F10		Patent=US8399207	Hybridoma
960	CVCL_0H95	2H9		Patent=US8399207	Hybridoma
961	CVCL_0H96	117.1		Patent=US8299230	Hybridoma
962	CVCL_0H97	15C9		Patent=US8299230	Hybridoma
963	CVCL_0H98	16C7		Patent=US8299230	Hybridoma
964	CVCL_0H99	16H9		Patent=US8299230	Hybridoma
965	CVCL_0I00	325.1		Patent=US8299230	Hybridoma
966	CVCL_0I01	368.1		Patent=US8299230	Hybridoma
967	CVCL_0I02	446.1		Patent=US8299230	Hybridoma
968	CVCL_0I03	4E7		Patent=US8299230	Hybridoma
969	CVCL_0I04	501.1		Patent=US8299230	Hybridoma
970	CVCL_0I05	621.1		Patent=US8299230	Hybridoma
971	CVCL_0I06	633.1		Patent=US8299230	Hybridoma
972	CVCL_0I07	654.1		Patent=US8299230	Hybridoma
973	CVCL_0I08	725.1		Patent=US8299230	Hybridoma
974	CVCL_0I09	776.1		Patent=US8299230	Hybridoma
975	CVCL_0I10	7A11		Patent=US8299230	Hybridoma
976	CVCL_0I11	7C6		Patent=US8299230	Hybridoma
977	CVCL_0I12	7F10		Patent=US8299230	Hybridoma
978	CVCL_0I13	7G10		Patent=US8299230	Hybridoma
979	CVCL_0I14	7H1		Patent=US8299230	Hybridoma
980	CVCL_0I15	8A1		Patent=US8299230	Hybridoma
981	CVCL_0I16	8B5		Patent=US8299230	Hybridoma
982	CVCL_0I17	8C3		Patent=US8299230	Hybridoma
983	CVCL_0I18	8E3		Patent=US8299230	Hybridoma
984	CVCL_0I19	8G9 [Mouse hybridoma against human MUC16]		Patent=US8299230	Hybridoma
985	CVCL_0I27	HT-29/5-FU		PubMed=25744837	Cancer cell line
986	CVCL_0I47	RK13-DrdI		PubMed=17426144	Spontaneously immortalized cell line
987	CVCL_0I49	QM9	QM-9	PubMed=19941903	Cancer cell line
988	CVCL_0I50	RTG-2/f		PubMed=19941903|PubMed=28374170	Spontaneously immortalized cell line
989	CVCL_0I74	MDBK-PES		PubMed=25565633	Spontaneously immortalized cell line
990	CVCL_0I82	GS33JTO(SVT)			Transformed cell line
991	CVCL_0I83	44FT0		PubMed=3426919|PubMed=3940214	Cancer cell line
992	CVCL_0I84	168	Line 168	PubMed=210930|PubMed=2413152|PubMed=3426919|PubMed=3940214|PubMed=6677618	Cancer cell line
993	CVCL_0I85	168FAR		PubMed=3940214	Cancer cell line
994	CVCL_0I86	168FARN		PubMed=1540948|PubMed=1993557|PubMed=15671244	Cancer cell line
995	CVCL_0I87	67 [Mouse mammary tumor]	Line 67	PubMed=210930|PubMed=1540948|PubMed=2413152|PubMed=6677618	Cancer cell line
996	CVCL_0I88	D2.0R	D2.OR	PubMed=1586590|PubMed=8422701	Cancer cell line
997	CVCL_0I89	D2.1		PubMed=1586590|PubMed=8422701	Cancer cell line
998	CVCL_0I93	CB57/C91PL		PubMed=3020320	Transformed cell line
999	CVCL_0I95	T47D/A1-2	T47D(A1-2)|A1-2	PubMed=2550815	Cancer cell line
1000	CVCL_0I99	Bf1-Venus K/I EB3			Embryonic stem cell
1001	CVCL_0J16	Dnmt3a-/- ES (clone 6aa)	Line 6aa	PubMed=10555141	Embryonic stem cell
1002	CVCL_0J17	Dnmt3b-/- ES (clone 8bb)	Line 8bb	PubMed=10555141	Embryonic stem cell
1003	CVCL_0J27	A20.IIA	IIA1.6|IIA-1	PubMed=2415625|PubMed=21949734|PubMed=22400032	Cancer cell line
1004	CVCL_0J28	A20.IIA-GFP		PubMed=21949734|PubMed=22400032	Cancer cell line
1005	CVCL_0J41	K1735-M1	K1735M1	PubMed=2703275|PubMed=6750200	Cancer cell line
1006	CVCL_0J42	K1735-C11	K1735-Cl.11|K1735-Cl11|K-1735 clone 11	PubMed=6944560	Cancer cell line
1007	CVCL_0J43	K1735-C26	K-1735 cl26|K-1735 clone 26	PubMed=6944560	Cancer cell line
1008	CVCL_0J45	K1735-C16	K1735-Cl16|K-1735 clone 16|K1735-C116|K1735c116	PubMed=2703275|PubMed=6944560|PubMed=11820393	Cancer cell line
1009	CVCL_0J47	WEHI-164 clone 13	WEHI 164 clone 13|WEHI 164(13)	PubMed=3782828	Cancer cell line
1010	CVCL_0J48	HUCL-1		PubMed=6170720	Cancer cell line
1011	CVCL_0J56	MOS-J	MOSJ|Mouse Osteogenic Sarcoma-Jackson laboratory	PubMed=12224130|PubMed=24577091	Cancer cell line
1012	CVCL_0J65	S49.1TB.4		PubMed=4358928	Cancer cell line
1013	CVCL_0J76	COS-7L	COS7L		Transformed cell line
1014	CVCL_0J91	AG06300		PubMed=24749076	Finite cell line
1015	CVCL_0J93	AG06869		PubMed=30699343	Finite cell line
1016	CVCL_0L60	GM04599	GM04599A		Finite cell line
1017	CVCL_0L61	GM09026		PubMed=23665875	Finite cell line
1018	CVCL_0L95	GM00879	GM-879	CelloPub=CLPUB00447|DOI=10.5962/bhl.title.4090	Finite cell line
1019	CVCL_0M01	GM01426	GM-1426	CelloPub=CLPUB00447|DOI=10.5962/bhl.title.4090|PubMed=30933722	Finite cell line
1020	CVCL_0M05	GM02931		CelloPub=CLPUB00447	Finite cell line
1021	CVCL_0M06	GM06110		CelloPub=CLPUB00447	Finite cell line
1022	CVCL_0M23	GM04320	GM 4320	CelloPub=CLPUB00447|PubMed=2445735|PubMed=25772471	Finite cell line
1023	CVCL_0P16	L-M(TK-,APRT-)			Spontaneously immortalized cell line
1024	CVCL_0P17	R3230AC clone D	Clone D		Cancer cell line
1025	CVCL_0P25	L6-GLUT-4myc	L6-GLUT4myc	PubMed=10484371	Transformed cell line
1026	CVCL_0P26	AA9		DOI=10.1016/j.vetimm.2008.10.066|Patent=US8563313	Cancer cell line
1027	CVCL_0P30	NOY1	NOY-1|Nagoya Ovarian Yolk sac tumor cell line clone 1	PubMed=18547965|PubMed=21150160	Cancer cell line
1028	CVCL_0P32	NOY1-CR		PubMed=21150160	Cancer cell line
1029	CVCL_0P33	JTG-1		PubMed=2424598|PubMed=6178868	Cancer cell line
1030	CVCL_0P34	TG-1	TG1	PubMed=1378830|PubMed=2424598	Cancer cell line
1031	CVCL_0P37	HPDE6c11		PubMed=11073822	Transformed cell line
1032	CVCL_0P38	HPDE6c7	H6c7|H6C7|HPDEC	DOI=10.4172/jpb.1000057|PubMed=11073822|PubMed=12499933	Transformed cell line
1033	CVCL_0P39	5H7		PubMed=20410930	Transformed cell line
1034	CVCL_0P48	GM05257		CelloPub=CLPUB00447	Finite cell line
1035	CVCL_0P75	HEK293-RyR1	HEK-RyR1	PubMed=24972488	Transformed cell line
1036	CVCL_0P85	GM00714	GM-714|AG00714|AG-714|AG 714|AG0714	CelloPub=CLPUB00387|CelloPub=CLPUB00447|DOI=10.5962/bhl.title.4090	Finite cell line
1037	CVCL_0Q23	GM10749		CelloPub=CLPUB00447	Finite cell line
1038	CVCL_0Q47	BA-HAN-1		PubMed=2900572	Cancer cell line
1039	CVCL_0Q48	BA-HAN-1A	BA-HAN-1 subpopulation A	PubMed=2900572|PubMed=8422707	Cancer cell line
1040	CVCL_0Q49	BA-HAN-1B	BA-Han-1B|BA-HAN-1 subpopulation B	PubMed=2900572|PubMed=8422707	Cancer cell line
1041	CVCL_0Q50	BA-HAN-1C	BA-Han-1C|BA-HAN-1 subpopulation C	PubMed=2272313|PubMed=2900572|PubMed=8422707	Cancer cell line
1042	CVCL_0Q68	Panc1-MUC1	Panc1/MUC1	PubMed=1814933	Cancer cell line
1043	CVCL_0Q69	Panc1-bC2GnT-M		PubMed=10455130|PubMed=22525330	Cancer cell line
1044	CVCL_0Q73	12Z	12z|12-Z|Z12|Z-12	PubMed=11696444|PubMed=18001719|PubMed=26199416	Transformed cell line
1045	CVCL_0Q78	DeltaWTNdeMYC		PubMed=9658166	Spontaneously immortalized cell line
1046	CVCL_0Q79	S2R+-NPT005	S2R NPT005|NPT005	PubMed=22174071	Spontaneously immortalized cell line
1047	CVCL_0Q80	S2R+-NPT017	NPT017	PubMed=22174071	Spontaneously immortalized cell line
1048	CVCL_0Q81	S2R+-NPT050	NPT050	PubMed=22174071	Spontaneously immortalized cell line
1049	CVCL_0Q82	S2R+-NPT101	NPT101	PubMed=22174071	Spontaneously immortalized cell line
1050	CVCL_0R13	HC11-C24		PubMed=18767115	Spontaneously immortalized cell line
1051	CVCL_0R14	HC11-C4		PubMed=18767115	Spontaneously immortalized cell line
1052	CVCL_0R15	QCPN			Hybridoma
1053	CVCL_0R18	CEM-TART clone 1A2	Clone 1A2	PubMed=1502183	Cancer cell line
1054	CVCL_0R19	B-THP-1		PubMed=10721995|PubMed=14972530	Cancer cell line
1055	CVCL_0R20	B-THP-1/DC-SIGN		PubMed=14972530	Cancer cell line
1056	CVCL_0R21	THP-1/DC-SIGN	THP-1(ATCC)/DC-SIGN|THP-1ATCC/DC-SIGN	PubMed=14972530	Cancer cell line
1057	CVCL_0R22	Raji/DC-SIGN		PubMed=14972530	Cancer cell line
1058	CVCL_0R23	NIH 3T3/DC-SIGN	NIH 3T3/MX-DC-SIGN	PubMed=12021323	Spontaneously immortalized cell line
1059	CVCL_0R24	NIH 3T3/L-SIGN	NIH 3T3/MX-L-SIGN (L6)	PubMed=12021323	Spontaneously immortalized cell line
1060	CVCL_0R25	THP-1(NCI)	THP-1NCI	PubMed=14972530	Cancer cell line
1061	CVCL_0R26	THP-1(NCI)/DC-SIGN	THP-1NCI/DC-SIGN	PubMed=14972530	Cancer cell line
1062	CVCL_0R33	GM04394	GM4394	CelloPub=CLPUB00447|PubMed=2464926|PubMed=19815695	Finite cell line
1063	CVCL_0R45	GM14609			Finite cell line
1064	CVCL_0R47	GM17890			Finite cell line
1065	CVCL_0T66	HT-29/5-FU/S		PubMed=9600127	Cancer cell line
1066	CVCL_0T72	KMBC-Hep		PubMed=9824643	Cancer cell line
1067	CVCL_0U07	CHL-CYP2C18		PubMed=12378636	Spontaneously immortalized cell line
1068	CVCL_0U08	SO-Rb50/CBP		CelloPub=CLPUB00236	Cancer cell line
1069	CVCL_0U11	CEM/MX1			Cancer cell line
1070	CVCL_0U12	KP-2N		PubMed=2172194	Cancer cell line
1071	CVCL_0U13	KP-3N		PubMed=2172194	Cancer cell line
1072	CVCL_0U26	XGC9811	XGC-9811|GC9811	DOI=10.3321/j.issn:1000-2790.2003.10.004|DOI=10.3969/j.issn.1001-5949.2008.05.004|PubMed=16458253|PubMed=17404872	Cancer cell line
1073	CVCL_0U27	XGC9811-L	XGC-9811L	DOI=10.3969/j.issn.1001-5949.2008.05.004|PubMed=16458253	Cancer cell line
1074	CVCL_0U28	GC9811-P		PubMed=17404872	Cancer cell line
1075	CVCL_0U29	Calu-1 W5-6	W5-6	PubMed=2430697|Patent=US6004761	Cancer cell line
1076	CVCL_0U30	Onc-M10		Patent=US5849876|Patent=US6004761	Hybridoma
1077	CVCL_0U31	Onc-M11		Patent=US5849876|Patent=US6004761	Hybridoma
1078	CVCL_0U32	Onc-M12		Patent=US5849876|Patent=US6004761	Hybridoma
1079	CVCL_0U33	Onc-M15		Patent=US5849876|Patent=US6004761	Hybridoma
1080	CVCL_0U34	Onc-M16		Patent=US5849876|Patent=US6004761	Hybridoma
1081	CVCL_0U35	Onc-M21	ONC M21	Patent=US5849876|Patent=US6004761	Hybridoma
1082	CVCL_0U36	Onc-M22		Patent=US5849876|Patent=US6004761	Hybridoma
1083	CVCL_0U37	Onc-M23		Patent=US5849876|Patent=US6004761	Hybridoma
1084	CVCL_0U38	Onc-M25		Patent=US5849876|Patent=US6004761	Hybridoma
1085	CVCL_0U39	Onc-M26		Patent=US5849876|Patent=US6004761	Hybridoma
1086	CVCL_0U40	Onc-M27		Patent=US5849876|Patent=US6004761	Hybridoma
1087	CVCL_0U41	Onc-M29		Patent=US5849876|Patent=US6004761	Hybridoma
1088	CVCL_0U42	Onc-M29.41	ONC M29.41	Patent=US5849876|Patent=US6004761	Hybridoma
1089	CVCL_0U43	Onc-M30		Patent=US5849876|Patent=US6004761	Hybridoma
1090	CVCL_0U44	Onc-M38	ONC M38	Patent=US5849876|Patent=US6004761	Hybridoma
1091	CVCL_0U45	Onc-M8		Patent=US5849876|Patent=US6004761	Hybridoma
1092	CVCL_0U46	RPMI-4788	RPMI 4788|RPMI4788|Roswell Park Memorial Institute 4788	PubMed=2504864|PubMed=23136038	Cancer cell line
1093	CVCL_0U47	LiCo 6a3-1	LiCo6a3-1|LICO 6A3-1	Patent=US4997762	Hybridoma
1094	CVCL_0U48	LiCo 7a4	LICO 7A4	Patent=US4997762	Hybridoma
1095	CVCL_0U51	NALM-6/SP-B		PubMed=22684370	Cancer cell line
1096	CVCL_0U76	IAC/hPPE		PubMed=18045517	Transformed cell line
1097	CVCL_0U80	MCF-7/HER2-18	MCF-7 HER2-18|MCF-7/Her2-18|MCF7/HER2-clone 18|MCF7/HER2-18|MCF/HER2-18	PubMed=8095168	Cancer cell line
1098	CVCL_0U81	AG10076	5965C-VA1		Finite cell line
1099	CVCL_0V12	OVAS		PubMed=23430509|PubMed=26388441	Cancer cell line
1100	CVCL_0V13	293T GNE		PubMed=25877200	Transformed cell line
1101	CVCL_0V14	Mel501A	MEL501A|501A|501 A	PubMed=25485619	Cancer cell line
1102	CVCL_0V15	NCE-G 28T	NCE G-28T|NCE-G28T|G28T	PubMed=3275500|PubMed=8289093|PubMed=25485619	Cancer cell line
1103	CVCL_0V16	HCC2911		PubMed=25485619	Cancer cell line
1104	CVCL_1000	Hs 900.T			Cancer cell line
1105	CVCL_1002	Hs 903.T	Hs903.T		Cancer cell line
1106	CVCL_1004	Hs 904.T			Cancer cell line
1107	CVCL_1005	Hs 905.T	HS 905T	PubMed=6500159	Cancer cell line
1108	CVCL_1007	Hs 906(B).T			Cancer cell line
1109	CVCL_1013	Hs 913(B).T			Cancer cell line
1110	CVCL_1014	Hs 913(C).T			Cancer cell line
1111	CVCL_1015	Hs 913(D).T			Cancer cell line
1112	CVCL_1016	Hs 913(F).T			Cancer cell line
1113	CVCL_1017	Hs 913T	HS 913T|Hs 913.T|Hs913T|HS913T	PubMed=2216456|PubMed=3335022|PubMed=26351324	Cancer cell line
1114	CVCL_1023	Hs 919.T	Hs919.T		Cancer cell line
1115	CVCL_1026	Hs 925.T	HS 925T|Hs925T	PubMed=6500159	Cancer cell line
1116	CVCL_1027	Hs 926.T	Hs-926|Hs 926		Cancer cell line
1117	CVCL_1029	Hs 93.T			Cancer cell line
1118	CVCL_1031	Hs 934.T	Hs934T|HS934T	PubMed=22460905|PubMed=30894373|PubMed=31068700	Cancer cell line
1119	CVCL_1032	Hs 935.T	HS 935.T	PubMed=6500159	Cancer cell line
1120	CVCL_1033	Hs 936.T	HS 936.T|HS 936T|Hs-936.T|Hs936.T|Hs936T|HS936T	PubMed=6500159|PubMed=20215515|PubMed=22460905|PubMed=25485619|PubMed=30894373|PubMed=31068700	Cancer cell line
1121	CVCL_1034	Hs 936.T(C1)			Cancer cell line
1122	CVCL_1036	Hs 939.T	HS-939-T|Hs939-T|Hs939T|HS939T	PubMed=15009714|PubMed=22460905|PubMed=27397505|PubMed=30894373|PubMed=31068700|PubMed=31395879	Cancer cell line
1123	CVCL_1037	Hs 94.T			Cancer cell line
1124	CVCL_1038	Hs 940.T	HS-940-T|Hs940-T|Hs940.T|Hs940T|HS940T|Hs-940|HS940	PubMed=10766161|PubMed=15009714|PubMed=22460905|PubMed=25485619|PubMed=27397505|PubMed=30894373|PubMed=31068700	Cancer cell line
1125	CVCL_1039	Hs 941.T	HS 941T	PubMed=6500159	Cancer cell line
1126	CVCL_1040	Hs 944.T	HS 944T|Hs-944-T|HS-944-T|Hs944T|HS944T|HS 944|Hs 944|HS944	PubMed=6500159|PubMed=10766161|PubMed=15009714|PubMed=22460905|PubMed=25984343|PubMed=30894373|PubMed=31068700|PubMed=31395879|PubMed=31978347	Cancer cell line
1127	CVCL_1041	Hs 97.Fs			Finite cell line
1128	CVCL_1045	22Rv1	22RV1|22Rv-1|22rV1|CWR-22rv1|CWR22-Rv1|CWR22R-V1|CWR22-R1|CWR22Rv1|CWR22R	DOI=10.5897/IJBMBR2013.0154|PubMed=10462204|PubMed=12725112|PubMed=14518029|PubMed=15486987|PubMed=20164919|PubMed=20215515|PubMed=28145883|PubMed=22460905|PubMed=23671654|PubMed=25984343|PubMed=27271795|PubMed=27397505|PubMed=30787054|PubMed=30894373|PubMed=31006810|PubMed=31068700|PubMed=31395879|PubMed=31978347	Cancer cell line
1129	CVCL_1046	23132/87	23132-87|2313287|St 23132|St23132|23132	PubMed=8100658|PubMed=20164919|PubMed=20215515|PubMed=22460905|PubMed=24807215|PubMed=25485619|PubMed=27397505|PubMed=30894373|PubMed=31068700	Cancer cell line
1130	CVCL_1047	380		DOI=10.1016/B978-0-12-221970-2.50457-5|PubMed=6334305|PubMed=16408098|PubMed=16809887|PubMed=20164919|PubMed=26727417	Cancer cell line
1131	CVCL_1048	639V	639v|639-V|639 V	DOI=10.1016/B978-0-12-043050-5.50049-4|PubMed=66978|PubMed=571047|PubMed=748774|PubMed=944089|PubMed=3518877|PubMed=6244232|PubMed=6582512|PubMed=6935474|PubMed=8873383|PubMed=20215515|PubMed=20164919|PubMed=22460905|PubMed=23401075|PubMed=24035680|PubMed=24367658|PubMed=25997541|PubMed=26621286|PubMed=27397505|PubMed=29732388|PubMed=30894373|PubMed=31068700	Cancer cell line
1132	CVCL_1049	647V	647-V|647 V	DOI=10.1016/B978-0-12-043050-5.50049-4|PubMed=66978|PubMed=571047|PubMed=748774|PubMed=944089|PubMed=3518877|PubMed=6220172|PubMed=6244232|PubMed=7459858|PubMed=8873383|PubMed=15846775|PubMed=20164919|PubMed=20215515|PubMed=22460905|PubMed=23401075|PubMed=24035680|PubMed=24367658|PubMed=27397505|PubMed=29732388|PubMed=30894373|PubMed=31068700	Cancer cell line
1133	CVCL_1050	769-P	769P|769-p	PubMed=721102|PubMed=1010528|PubMed=6244232|PubMed=17178751|PubMed=20215515|PubMed=22460905|PubMed=22949125|PubMed=25485619|PubMed=27397505|PubMed=27993170|PubMed=28196595|PubMed=28489074|PubMed=30894373|PubMed=31068700|PubMed=31978347	Cancer cell line
1134	CVCL_1051	786-O	786-o|786O|786-0|786.O|786-O RCC|RCC 786-O|RCC_7860|RCC 7860|7860|786-0WT	PubMed=721102|PubMed=1010528|PubMed=2041050|PubMed=6244232|PubMed=7915601|PubMed=10700174|PubMed=15748285|PubMed=17088437|PubMed=19372543|PubMed=20164919|PubMed=22384151|PubMed=22460905|PubMed=22628656|PubMed=22949125|PubMed=23856246|PubMed=23933261|PubMed=24279929|PubMed=24670534|PubMed=25485619|PubMed=25894527|PubMed=25984343|PubMed=26972028|PubMed=27141528|PubMed=27377824|PubMed=27397505|PubMe…	Cancer cell line
1135	CVCL_1052	8-MG-BA	8MGBA	PubMed=9604998|PubMed=20164919|PubMed=22460905|PubMed=27397505|PubMed=30894373|PubMed=31068700	Cancer cell line
1136	CVCL_1053	8305C	8305c|8305-C|8305C_1	PubMed=9177455|PubMed=9290701|PubMed=14522906|PubMed=16924234|PubMed=20164919|PubMed=21566963|PubMed=22460905|PubMed=23833040|PubMed=27397505|PubMed=30737244|PubMed=30894373|PubMed=31068700|PubMed=31395879|PubMed=31978347	Cancer cell line
1137	CVCL_1054	8505C	8505c	PubMed=9247707|PubMed=9290701|PubMed=14522906|PubMed=16924234|PubMed=17725429|PubMed=17804723|PubMed=18713817|PubMed=19087340|PubMed=20164919|PubMed=21566963|PubMed=21868764|PubMed=22460905|PubMed=23162534|PubMed=23833040|PubMed=27397505|PubMed=30737244|PubMed=30894373|PubMed=31068700|PubMed=31395879|PubMed=31978347	Cancer cell line
1138	CVCL_1055	A-427	A427	PubMed=327080|PubMed=833871|PubMed=3335022|PubMed=3518877|PubMed=3940644|PubMed=3945555|PubMed=4357758|PubMed=6500159|PubMed=6935474|PubMed=7459858|PubMed=10908148|PubMed=11005564|PubMed=19472407|PubMed=20164919|PubMed=20215515|PubMed=22282976|PubMed=25485619|PubMed=26361996|PubMed=27397505|PubMed=28196595|PubMed=29444439|PubMed=30894373|PubMed=31068700	Cancer cell line
1139	CVCL_1056	A-498	A498	PubMed=327080|PubMed=450131|PubMed=571047|PubMed=833871|PubMed=2041050|PubMed=3335022|PubMed=4357758|PubMed=6244232|PubMed=6935474|PubMed=7459858|PubMed=7915601|PubMed=8493574|PubMed=10700174|PubMed=10723130|PubMed=10929426|PubMed=11146448|PubMed=15604581|PubMed=15748285|PubMed=17088437|PubMed=17409424|PubMed=19372543|PubMed=20164919|PubMed=20215515|PubMed=22282976|PubMed=22384151|PubMed=22460905…	Cancer cell line
1140	CVCL_1057	A101D	A-101D	PubMed=833871|PubMed=12068308|PubMed=20164919|PubMed=20215515|PubMed=22282976|PubMed=22460905|PubMed=27397505|PubMed=30894373|PubMed=31068700|PubMed=31978347	Cancer cell line
1141	CVCL_1058	A-204	A204	PubMed=212188|PubMed=327080|PubMed=450131|PubMed=833871|PubMed=2302710|PubMed=3335022|PubMed=3518877|PubMed=4357758|PubMed=8275086|PubMed=9823299|PubMed=20164919|PubMed=20215515|PubMed=22460905|PubMed=23882450|PubMed=25984343|PubMed=26351324|PubMed=27397505|PubMed=28196595|PubMed=28842319|PubMed=30894373|PubMed=31068700|PubMed=31978347	Cancer cell line
1142	CVCL_1059	A2058	A 2058|A-2058	PubMed=2203689|PubMed=6254071|PubMed=7520026|PubMed=8980186|PubMed=9354451|PubMed=9466661|PubMed=11448059|PubMed=12068308|PubMed=14692828|PubMed=15048078|PubMed=15467732|PubMed=17308088|PubMed=17516929|PubMed=19147755|PubMed=20164919|PubMed=20215515|PubMed=22460905|PubMed=23285177|PubMed=24576830|PubMed=24581590|PubMed=25485619|PubMed=25960936|PubMed=25984343|PubMed=27397505|PubMed=28196595|PubMe…	Cancer cell line
1143	CVCL_1060	A-253	A 253|A253	DOI=10.1016/B978-0-12-333530-2.50007-1|PubMed=327080|PubMed=833871|PubMed=3138611|PubMed=3518877|PubMed=4357758|PubMed=22282976|PubMed=22460905|PubMed=27397505|PubMed=29923277|PubMed=30894373|PubMed=31068700	Cancer cell line
1144	CVCL_1061	A3	Jurkat clone A3	PubMed=8972182|PubMed=10616904	Cancer cell line
1145	CVCL_1062	A3/Kawakami	A3/KAW|A3-KAW|A3/Kawa	DOI=10.1016/B978-0-12-221970-2.50457-5|PubMed=2144611|PubMed=6601597|PubMed=9290701|PubMed=9510473|PubMed=20164919|PubMed=22460905|PubMed=25355872|PubMed=25485619|PubMed=27397505|PubMed=30285677|PubMed=30894373|PubMed=31068700	Cancer cell line
1146	CVCL_1063	A-388	A388	PubMed=327080|PubMed=833871|PubMed=3518877|PubMed=4357758|PubMed=20164919|PubMed=22282976|PubMed=27397505|PubMed=30894373	Cancer cell line
1147	CVCL_1064	A4/Fukuda	A4/Fuk|A4/FUK|A4-Fuk|A4-FUK	DOI=10.1016/B978-0-12-221970-2.50457-5|PubMed=6601597|PubMed=20164919|PubMed=22460905|PubMed=25355872|PubMed=25485619|PubMed=27397505|PubMed=30285677|PubMed=30894373|PubMed=31068700	Cancer cell line
1148	CVCL_1065	A-704	A.704|A704	PubMed=450131|PubMed=571047|PubMed=3335022|PubMed=3518877|PubMed=4357758|PubMed=6220172|PubMed=6244232|PubMed=6500159|PubMed=20164919|PubMed=22460905|PubMed=22949125|PubMed=27397505|PubMed=28196595|PubMed=28489074|PubMed=30894373|PubMed=31068700|PubMed=31978347	Cancer cell line
1149	CVCL_1066	ABC-1	ABC1	DOI=10.2482/haigan.22.53|DOI=10.4044/joma1947.97.7-8_691|DOI=10.4044/joma1947.97.7-8_701|PubMed=8286010|PubMed=9290701|PubMed=10358721|PubMed=11005564|PubMed=14581340|PubMed=15185009|PubMed=15746151|PubMed=15999539|PubMed=16105816|PubMed=19472407|PubMed=20164919|PubMed=20215515|PubMed=22460905|PubMed=25485619|PubMed=27397505|PubMed=30894373|PubMed=31068700|PubMed=31978347	Cancer cell line
1150	CVCL_1067	ACHN		PubMed=2041050|PubMed=10074909|PubMed=10700174|PubMed=10929426|PubMed=11146448|PubMed=11414198|PubMed=15748285|PubMed=17088437|PubMed=17409424|PubMed=19372543|PubMed=20164919|PubMed=20215515|PubMed=22336246|PubMed=22384151|PubMed=22460905|PubMed=22628656|PubMed=22949125|PubMed=23856246|PubMed=23933261|PubMed=24279929|PubMed=24670534|PubMed=25485619|PubMed=25984343|PubMed=26972028|PubMed=27141528|…	Cancer cell line
1151	CVCL_1068	ACN		DOI=10.1007/0-306-46872-7_2|PubMed=1354203|PubMed=2467885|PubMed=20164919|PubMed=30894373	Cancer cell line
1152	CVCL_1069	ALL-PO	ALLPO|AllPO	PubMed=9444945|PubMed=14671638|PubMed=20164919|PubMed=27397505|PubMed=30894373	Cancer cell line
1153	CVCL_1070	AM-38	AM38|AM	PubMed=7947440|PubMed=8145054|PubMed=12068308|PubMed=16232199|PubMed=20164919|PubMed=22460905|PubMed=25984343|PubMed=27397505|PubMed=30894373|PubMed=31068700	Cancer cell line
1154	CVCL_1071	AML-193	AML193	DOI=10.1016/B978-0-12-221970-2.50457-5|PubMed=2015403|PubMed=2656885|PubMed=3496132|PubMed=12068308|PubMed=16408098|PubMed=20164919|PubMed=22460905|PubMed=25984343|PubMed=30285677|PubMed=30894373|PubMed=31068700	Cancer cell line
1155	CVCL_1072	ARH-77	ARH 77|ARH77	PubMed=566614|PubMed=2140233|PubMed=7579375|PubMed=9510473|PubMed=10516762|PubMed=10936422|PubMed=14555701|PubMed=20164919|PubMed=20215515|PubMed=20454443|PubMed=27397505|PubMed=30894373	Transformed cell line
1156	CVCL_1073	ATN-1	ATN1	PubMed=3260813|PubMed=9738977|PubMed=20164919|PubMed=27397505|PubMed=30894373	Cancer cell line
1157	CVCL_1074	AU565	AU-565|AU 565	PubMed=17157791|PubMed=18516279|PubMed=20070913|PubMed=20164919|PubMed=22460905|PubMed=24094812|PubMed=24176112|PubMed=25960936|PubMed=27397505|PubMed=28196595|PubMed=30894373|PubMed=31068700|PubMed=31978347	Cancer cell line
1158	CVCL_1075	BALL-1	Ball-1|Ball 1|BALL1|B-cell Acute Lymphoblastic Leukemia-1	DOI=10.1016/B978-0-12-221970-2.50457-5|DOI=10.11418/jtca1981.15.4_211|DOI=10.4044/joma1947.92.5-6_763|PubMed=195075|PubMed=197412|PubMed=6582512|PubMed=8156010|PubMed=9290701|PubMed=9510473|PubMed=15901131|PubMed=20164919|PubMed=20215515|PubMed=27397505|PubMed=28196595|PubMed=30894373	Cancer cell line
1159	CVCL_1076	BB30-HNC	BB30 HNC|BB30HNC|BB30-SCCHN	PubMed=20164919|PubMed=27397505|PubMed=30894373	Cancer cell line
1160	CVCL_1077	BB49-HNC	BB49 HNC|BB49HNC|BB49-SCCHN	PubMed=9271594|PubMed=11751535|PubMed=20164919|PubMed=27397505|PubMed=30894373	Cancer cell line
1161	CVCL_1078	BB65-RCC	BB65 RCC|BB65RCC|BB65	PubMed=10074909|PubMed=14762065|PubMed=20164919|PubMed=27397505|PubMed=28489074|PubMed=30894373	Cancer cell line
1162	CVCL_1079	BC-1	BC1	DOI=10.1016/B978-0-12-221970-2.50457-5|PubMed=7670109|PubMed=15613351|PubMed=20164919|PubMed=20215515|PubMed=21685375|PubMed=27397505|PubMed=30894373	Cancer cell line
1163	CVCL_1080	BC-3	BC3	DOI=10.1016/B978-0-12-221970-2.50457-5|PubMed=8839859|PubMed=15613351|PubMed=20164919|PubMed=20215515|PubMed=21685375|PubMed=27397505|PubMed=30894373|PubMed=31160637	Cancer cell line
1164	CVCL_1081	BE-13	Be-13|BE13|Be13	DOI=10.1016/B978-0-12-221970-2.50457-5|PubMed=1727382|PubMed=2144611|PubMed=6181032|PubMed=6331881|PubMed=12592342|PubMed=15472075|PubMed=20164919|PubMed=20143388|PubMed=22675565|PubMed=27397505|PubMed=30894373	Cancer cell line
1165	CVCL_1082	BEN		PubMed=1233082|PubMed=10908148|PubMed=20164919|PubMed=20215515|PubMed=22460905|PubMed=25485619|PubMed=27397505|PubMed=30894373|PubMed=31068700	Cancer cell line
1166	CVCL_1083	BFTC-905	BFTC 905|BFTC905|Black Foot disease Transitional Carcinoma 905	PubMed=8712703|PubMed=15846775|PubMed=20164919|PubMed=20215515|PubMed=22460905|PubMed=24035680|PubMed=24367658|PubMed=25485619|PubMed=27397505|PubMed=29732388|PubMed=30894373|PubMed=31068700	Cancer cell line
1167	CVCL_1084	BFTC-909	BFTC 909|BFTC909|Black Foot disease Transitional Carcinoma 909	PubMed=8712703|PubMed=20164919|PubMed=22460905|PubMed=23599788|PubMed=24035680|PubMed=24367658|PubMed=25485619|PubMed=27397505|PubMed=28489074|PubMed=29732388|PubMed=30894373|PubMed=31068700	Cancer cell line
1168	CVCL_1085	BHT-101	BHT101	PubMed=8099464|PubMed=18713817|PubMed=20164919|PubMed=20215515|PubMed=22460905|PubMed=23833040|PubMed=27397505|PubMed=30737244|PubMed=30894373|PubMed=31068700	Cancer cell line
1169	CVCL_1086	BHY		PubMed=8985100|PubMed=17390010|PubMed=17719389|PubMed=18423281|PubMed=20164919|PubMed=20215515|PubMed=22460905|PubMed=25275298|PubMed=25485619|PubMed=27397505|PubMed=30894373|PubMed=31068700	Cancer cell line
1170	CVCL_1087	BL-41	BL41|BL 41|IARC/BL41|IARC/BL 41|IARC-BL41|IARC BL41|IARC-BL-41|IARC BL 41	PubMed=1915267|PubMed=2825176|PubMed=3027441|PubMed=3934070|PubMed=8547074|PubMed=8558920|PubMed=9473234|PubMed=9973220|PubMed=16960149|PubMed=19358282|PubMed=20164919|PubMed=22460905|PubMed=22885699|PubMed=25355872|PubMed=25960936|PubMed=27397505|PubMed=28196595|PubMed=30285677|PubMed=30894373|PubMed=31068700	Cancer cell line
1171	CVCL_1088	BL-70	BL70|BL 70|IARC/BL70|IARC/BL 70|IARC-BL70|IARC BL70|IARC BL 70	PubMed=2825176|PubMed=3934070|PubMed=20164919|PubMed=22460905|PubMed=22885699|PubMed=25355872|PubMed=25960936|PubMed=28196595|PubMed=30285677|PubMed=30894373|PubMed=31068700	Cancer cell line
1172	CVCL_1089	BOKU	Boku	CelloPub=CLPUB00481|PubMed=20164919	Cancer cell line
1173	CVCL_1090	BONNA-12	Bonna-12|BONNA12|Bonna12	DOI=10.1016/B978-0-12-221970-2.50457-5|PubMed=1313127|PubMed=20164919|PubMed=20454443|PubMed=22653958|PubMed=27397505|PubMed=27463354|PubMed=30894373|PubMed=31160637	Cancer cell line
1174	CVCL_1091	BPH-1	BPH1	PubMed=7535634|PubMed=11719443|PubMed=20164919|PubMed=20215515|PubMed=27397505|PubMed=30894373	Transformed cell line
1175	CVCL_1092	BT-549	BT 549|BT.549|BT549	CelloPub=CLPUB00423|DOI=10.1007/978-1-4757-0019-0_7|DOI=10.1016/B978-0-12-333530-2.50009-5|PubMed=6500159|PubMed=7902062|PubMed=9561029|PubMed=9671407|PubMed=10700174|PubMed=10862037|PubMed=15677628|PubMed=15748285|PubMed=16397213|PubMed=16541312|PubMed=17088437|PubMed=17157791|PubMed=18277095|PubMed=18516279|PubMed=19372543|PubMed=19582160|PubMed=19593635|PubMed=19727395|PubMed=20164919|PubMed=2…	Cancer cell line
1176	CVCL_1093	Becker	BECKER|AK	PubMed=283420|PubMed=16232199|PubMed=20164919|PubMed=22460905|PubMed=27397505|PubMed=30894373|PubMed=31068700	Cancer cell line
1177	CVCL_1094	C-33 A	C33A|C33a|C33-A|C-33-A|C-33A|C33	PubMed=327080|PubMed=833871|PubMed=1648218|PubMed=2990217|PubMed=3518877|PubMed=6935474|PubMed=7459858|PubMed=14114965|PubMed=15531914|PubMed=20215515|PubMed=24134916|PubMed=25485619|PubMed=27397505|PubMed=29156801|PubMed=30894373	Cancer cell line
1178	CVCL_1095	C-4-II	C-4 II|C-4II|C4 II|C4II	PubMed=833871|PubMed=2990217|PubMed=3518877|PubMed=5796380|PubMed=6935474|PubMed=13863218|PubMed=14114965|PubMed=15531914|PubMed=20164919|PubMed=20215515|PubMed=24134916|PubMed=29156801	Cancer cell line
1179	CVCL_1096	C2BBe1	C2BBE1|C2BBe 1|Caco-2/BBe 1|Caco-2/BBe|Caco-2BBe|Caco-2BBE|Caco-2 BBe|Caco2-BBE|Caco2BBe|Caco2BBE|CACO2BBE|BBE	PubMed=1506435|PubMed=15868485|PubMed=20164919|PubMed=20570890|PubMed=20606684|PubMed=22460905|PubMed=25485619|PubMed=25984343|PubMed=27397505|PubMed=28196595|PubMed=28854368|PubMed=29444439|PubMed=30894373|PubMed=31068700	Cancer cell line
1180	CVCL_1097	C32 [Human melanoma]	C-32|C32-mel|C32 mel|C32r	PubMed=3182330|PubMed=3900210|PubMed=9354451|PubMed=12068308|PubMed=15048078|PubMed=15467732|PubMed=17363583|PubMed=17516929|PubMed=20164919|PubMed=20215515|PubMed=22460905|PubMed=25485619|PubMed=25960936|PubMed=25984343|PubMed=27397505|PubMed=30894373|PubMed=31068700|PubMed=31978347	Cancer cell line
1181	CVCL_1098	Hep-G2/C3A	HepG2/C3A|Hep G2/C3A|C3A	DOI=10.1016/j.bbe.2019.12.006|Patent=US5290684|PubMed=12068308|PubMed=20164919|PubMed=20215515|PubMed=22460905|PubMed=25485619|PubMed=27397505|PubMed=30894373|PubMed=31068700	Cancer cell line
1182	CVCL_1099	C8166	C8166-CD4	PubMed=20164919|PubMed=20215515|PubMed=30894373|PubMed=31068700	Transformed cell line
1183	CVCL_1100	Ca Ski	Ca-Ski|CaSki|Caski|CASKI	CelloPub=CLPUB00481|PubMed=867042|PubMed=2990217|PubMed=3029430|PubMed=3371749|PubMed=7751322|PubMed=9887230|PubMed=15531914|PubMed=17311676|PubMed=17611311|PubMed=20164919|PubMed=20215515|PubMed=21439369|PubMed=24134916|PubMed=24201445|PubMed=25485619|PubMed=27397505|PubMed=29156801|PubMed=30894373	Cancer cell line
1184	CVCL_1101	CA46	CA-46|CA 46	PubMed=1325212|PubMed=2052620|PubMed=3080238|PubMed=3921823|PubMed=6243721|PubMed=6243722|PubMed=6265077|PubMed=6286763|PubMed=8316623|PubMed=8344493|PubMed=8515068|PubMed=8558920|PubMed=9473234|PubMed=9643977|PubMed=9973220|PubMed=16960149|PubMed=17254797|PubMed=20164919|PubMed=20215515|PubMed=22460905|PubMed=22885699|PubMed=25355872|PubMed=25485619|PubMed=25960936|PubMed=27397505|PubMed=2819659…	Cancer cell line
1185	CVCL_1102	Ca9-22	CA9-22|Ca 9-22|CA922|Ca922	DOI=10.5794/jjoms.23.619|PubMed=275414|PubMed=1570156|PubMed=2228902|PubMed=4549822|PubMed=9023415|PubMed=9178645|PubMed=9247707|PubMed=9290701|PubMed=10741724|PubMed=12738951|PubMed=17052259|PubMed=17325662|PubMed=17599052|PubMed=18097548|PubMed=20164919|PubMed=20215515|PubMed=21868764|PubMed=27397505|PubMed=29156801|PubMed=30894373	Cancer cell line
1186	CVCL_1103	CADO-ES1	CADO-ES-1|CADO ES1|CADOES1|CADO-ES|Cado-ES|ESCADO1|Center for Adult Diseases Osaka-Ewing Sarcoma 1	PubMed=1756482|PubMed=19787792|PubMed=20164919|PubMed=22142829|PubMed=22460905|PubMed=23637631|PubMed=25984343|PubMed=27397505|PubMed=30894373|PubMed=31068700	Cancer cell line
1187	CVCL_1104	CAL-120	CAL 120|CAL120	PubMed=20164919|PubMed=20215515|PubMed=22460905|PubMed=24176112|PubMed=25485619|PubMed=25984343|PubMed=27397505|PubMed=28196595|PubMed=30613774|PubMed=30894373|PubMed=31068700|PubMed=31978347	Cancer cell line
1188	CVCL_1105	CAL-12T	Cal-12T|CAL 12T|CAL12T|CAL 12|Centre Antoine Lacassagne-12T	PubMed=2145926|PubMed=2440566|PubMed=18083107|PubMed=20164919|PubMed=20215515|PubMed=22460905|PubMed=25485619|PubMed=27397505|PubMed=30894373|PubMed=31068700	Cancer cell line
1189	CVCL_1106	CAL-148	CAL 148|CAL148|Centre Antoine Lacassagne-148	PubMed=7531416|PubMed=20164919|PubMed=20215515|PubMed=22460905|PubMed=24176112|PubMed=25485619|PubMed=27397505|PubMed=28196595|PubMed=30894373|PubMed=31068700	Cancer cell line
1190	CVCL_1107	CAL-27	Cal-27|CAL 27|Cal 27|CAL27|Cal27|Centre Antoine Lacassagne-27	PubMed=2145926|PubMed=2440566|PubMed=3181269|PubMed=20164919|PubMed=21868764|PubMed=22460905|PubMed=24201445|PubMed=25275298|PubMed=25485619|PubMed=25888065|PubMed=27397505|PubMed=28196595|PubMed=28476783|PubMed=29156801|PubMed=29770536|PubMed=30894373|PubMed=31068700|PubMed=31978347	Cancer cell line
1191	CVCL_1108	CAL-33	Cal-33|CAL 33|CAL33|Centre Antoine Lacassagne-33	PubMed=2145926|PubMed=2440566|PubMed=3181269|PubMed=20164919|PubMed=20215515|PubMed=22460905|PubMed=24710094|PubMed=25275298|PubMed=27397505|PubMed=30894373|PubMed=31068700|PubMed=31978347	Cancer cell line
1192	CVCL_1109	CAL-39	CAL 39|CAL39|Centre Antoine Lacassagne-39	PubMed=20164919|PubMed=21573363|PubMed=27397505|PubMed=30894373	Cancer cell line
1193	CVCL_1110	CAL-51	CAL 51|CAL51|Cal51|Centre Antoine Lacassagne-51	PubMed=2390488|PubMed=11044355|PubMed=12661003|PubMed=12800145|PubMed=15677628|PubMed=19582160|PubMed=20164919|PubMed=20215515|PubMed=21778573|PubMed=22460905|PubMed=22585861|PubMed=23122841|PubMed=24176112|PubMed=25485619|PubMed=25984343|PubMed=27397505|PubMed=28196595|PubMed=30894373|PubMed=31068700|PubMed=31978347	Cancer cell line
1194	CVCL_1111	CAL-54	CAL 54|CAL54|Centre Antoine Lacassagne-54	PubMed=8868943|PubMed=20164919|PubMed=20215515|PubMed=22460905|PubMed=25485619|PubMed=27397505|PubMed=28489074|PubMed=30894373|PubMed=31068700|PubMed=31395879	Cancer cell line
1195	CVCL_1112	CAL-62	Cal-62|CAL 62|Cal 62|CAL62|Centre Antoine Lacassagne-62	PubMed=1369551|PubMed=18713817|PubMed=20164919|PubMed=20215515|PubMed=22460905|PubMed=23833040|PubMed=25365311|PubMed=27397505|PubMed=30737244|PubMed=30894373|PubMed=31068700	Cancer cell line
1196	CVCL_1113	CAL-72	CAL 72|CAL72|Cal72|Centre Antoine Lacassagne-72	PubMed=10389764|PubMed=12631258|PubMed=20164919|PubMed=27397505|PubMed=30894373	Cancer cell line
1197	CVCL_1114	CAL-85-1	Cal-85-1|CAL 85-1|CAL85-1|CAL851|Centre Antoine Lacassagne-85-1	PubMed=7531416|PubMed=20164919|PubMed=20215515|PubMed=22460905|PubMed=24176112|PubMed=25485619|PubMed=27397505|PubMed=28196595|PubMed=30894373|PubMed=31068700|PubMed=31978347	Cancer cell line
1198	CVCL_1115	CAMA-1	Cama-1|CAMA1|CAMA	DOI=10.1016/B978-0-12-333530-2.50009-5|PubMed=833871|PubMed=924690|PubMed=3518877|PubMed=6582512|PubMed=6935474|PubMed=7017212|PubMed=7459858|PubMed=10862037|PubMed=12353263|PubMed=12661003|PubMed=12800145|PubMed=16397213|PubMed=16541312|PubMed=17157791|PubMed=18516279|PubMed=19593635|PubMed=20164919|PubMed=20215515|PubMed=22460905|PubMed=22585861|PubMed=23601657|PubMed=24094812|PubMed=24162158|P…	Cancer cell line
1199	CVCL_1116	CaR-1	CaR1|CAR1	CelloPub=CLPUB00026|PubMed=9290701|PubMed=16418264|PubMed=18258742|PubMed=20164919|PubMed=20215515|PubMed=20606684|PubMed=23272949|PubMed=25485619|PubMed=25926053|PubMed=27397505|PubMed=28854368|PubMed=29101300|PubMed=30894373	Cancer cell line
1200	CVCL_1117	CAS-1	CAS1	PubMed=12635657|PubMed=20164919|PubMed=22460905|PubMed=25984343|PubMed=27397505|PubMed=30894373|PubMed=31068700|PubMed=31395879	Cancer cell line
1201	CVCL_1118	CCF-STTG1	CCFSTTG1|STTG1	PubMed=1404494|PubMed=3877740|PubMed=19435942|PubMed=20164919|PubMed=20215515|PubMed=22460905|PubMed=27397505|PubMed=30894373|PubMed=31068700	Cancer cell line
1202	CVCL_1119	CFPAC-1	CFPac-1|CF PAC-1|CF-PAC1|CF-Pac1|CF Pac1|CFPAC1|CFPac1|CFPAC	DOI=10.4172/2324-9293.1000104|DOI=10.4172/jpb.1000057|PubMed=1692630|PubMed=10027410|PubMed=10408907|PubMed=11169959|PubMed=11787853|PubMed=12800145|PubMed=14695172|PubMed=15126341|PubMed=15367885|PubMed=15463957|PubMed=15688027|PubMed=18380791|PubMed=20164919|PubMed=20418756|PubMed=22460905|PubMed=22585861|PubMed=25167228|PubMed=25485619|PubMed=25984343|PubMed=26216984|PubMed=27259358|PubMed=273…	Cancer cell line
1203	CVCL_1120	CGTH-W-1	CGTH-W1|CGTH W-1|CGTHW1	PubMed=8826082|PubMed=8888804|PubMed=20164919|PubMed=20215515|PubMed=22460905|PubMed=23833040|PubMed=25877200|PubMed=27397505|PubMed=30894373|PubMed=31068700	Cancer cell line
1204	CVCL_1121	ChaGo-K-1	CHAGO-K-1|ChaGo K-1|ChaGo-K1|CHAGOK1|ChaGoK1	PubMed=62839|PubMed=20164919|PubMed=20215515|PubMed=22460905|PubMed=25485619|PubMed=27397505|PubMed=30894373|PubMed=31068700|PubMed=31978347	Cancer cell line
1205	CVCL_1122	CHL-1	CHL1	Patent=US5017478|PubMed=20164919|PubMed=20215515|PubMed=22178978|PubMed=22460905|PubMed=23637631|PubMed=25485619|PubMed=27397505|PubMed=30894373|PubMed=31068700	Cancer cell line
1206	CVCL_1123	CHP-126	CHP 126|CHP126	DOI=10.1007/0-306-46872-7_2|DOI=10.1016/B978-0-12-333530-2.50006-X|PubMed=10079|PubMed=17466|PubMed=6888561|PubMed=7139592|PubMed=16822308|PubMed=20164919|PubMed=22460905|PubMed=27397505|PubMed=30894373|PubMed=31068700	Cancer cell line
1207	CVCL_1124	CHP-134	CHP 134|CHP_134|CHP134	DOI=10.1007/0-306-46872-7_2|PubMed=10079|PubMed=6888561|PubMed=7139592|PubMed=12702577|PubMed=16822308|PubMed=18724359|PubMed=18923524|PubMed=20164919|PubMed=22213050|PubMed=23202128|PubMed=24466371|PubMed=27397505|PubMed=28350380|PubMed=30894373	Cancer cell line
1208	CVCL_1125	CHP-212	CHP 212|CHP212|NB9|NB-9	DOI=10.1007/0-306-46872-7_2|DOI=10.1016/B978-0-12-333530-2.50006-X|PubMed=7139592|PubMed=12068308|PubMed=15720811|PubMed=18724359|PubMed=20164919|PubMed=20215515|PubMed=22460905|PubMed=25485619|PubMed=27397505|PubMed=28350380|PubMed=30894373|PubMed=31068700	Cancer cell line
1209	CVCL_1126	CML-T1	CML T1|CMLT1|CMLT-1	DOI=10.1016/B978-0-12-221970-2.50457-5|PubMed=2788468|PubMed=16408098|PubMed=17170727|PubMed=20164919|PubMed=20215515|PubMed=22460905|PubMed=27397505|PubMed=30285677|PubMed=30894373|PubMed=31068700|PubMed=31160637	Cancer cell line
1210	CVCL_1127	CoCM-1	CoCM1|COCM1	PubMed=2570482|PubMed=8348978|PubMed=9290701|PubMed=16418264|PubMed=18258742|PubMed=20215515|PubMed=20570890|PubMed=20606684|PubMed=24755471|PubMed=25926053|PubMed=29101300	Cancer cell line
1211	CVCL_1128	COLO 668	Colo 668|COLO-668|COLO668	PubMed=15016488|PubMed=18397470|PubMed=20164919|PubMed=22460905|PubMed=27397505|PubMed=30894373|PubMed=31068700	Cancer cell line
1212	CVCL_1129	COLO 678	Colo-678|COLO-678|COLO678	PubMed=10737795|PubMed=16418264|PubMed=18258742|PubMed=20164919|PubMed=20606684|PubMed=22460905|PubMed=24755471|PubMed=25485619|PubMed=25926053|PubMed=27397505|PubMed=28196595|PubMed=28683746|PubMed=28854368|PubMed=29101300|PubMed=29444439|PubMed=30894373|PubMed=31068700|PubMed=31978347	Cancer cell line
1213	CVCL_1130	COLO 679	COLO-679|COLO679	PubMed=7780963|PubMed=12068308|PubMed=20164919|PubMed=22170099|PubMed=22460905|PubMed=25485619|PubMed=27397505|PubMed=30894373|PubMed=31068700|PubMed=31978347	Cancer cell line
1214	CVCL_1131	COLO 680N	COLO-680N|COLO680N	PubMed=20164919|PubMed=20215515|PubMed=22460905|PubMed=25485619|PubMed=27397505|PubMed=30894373|PubMed=31068700	Cancer cell line
1215	CVCL_1132	COLO 684	COLO-684|COLO684|Colo684	PubMed=20215515|PubMed=22460905|PubMed=27397505|PubMed=28196595|PubMed=30894373|PubMed=31068700	Cancer cell line
1216	CVCL_1133	COLO 741	COLO-741|Colo741|COLO741	PubMed=10051639|PubMed=10737795|PubMed=12068308|PubMed=16418264|PubMed=18258742|PubMed=20164919|PubMed=20215515|PubMed=20606684|PubMed=22460905|PubMed=23272949|PubMed=25485619|PubMed=25926053|PubMed=25984343|PubMed=28196595|PubMed=29101300|PubMed=29444439|PubMed=30894373|PubMed=31068700|PubMed=31978347	Cancer cell line
1217	CVCL_1134	COLO 792	COLO-792|COLO792	PubMed=7780963|PubMed=20164919|PubMed=20215515|PubMed=22460905|PubMed=25485619|PubMed=27397505|PubMed=30894373|PubMed=31068700	Cancer cell line
1218	CVCL_1135	COLO 800	COLO-800|COLO800	PubMed=7780963|PubMed=12068308|PubMed=15592718|PubMed=20164919|PubMed=22460905|PubMed=23851445|PubMed=25485619|PubMed=27397505|PubMed=30894373|PubMed=31068700	Cancer cell line
1219	CVCL_1136	COLO 824	Colo 824|COLO-824|Colo-824|COLO824|Colo824	PubMed=9892114|PubMed=20164919|PubMed=24176112|PubMed=27397505|PubMed=28196595|PubMed=30894373	Cancer cell line
1220	CVCL_1137	COLO 829	Colo 829|COLO-829|Colo-829|COLO829|Colo829	PubMed=7780963|PubMed=12068308|PubMed=14762065|PubMed=18698037|PubMed=20016485|PubMed=20164919|PubMed=20215515|PubMed=22460905|PubMed=23285177|PubMed=25485619|PubMed=27094764|PubMed=27397505|PubMed=28196595|PubMed=30894373|PubMed=31068700|PubMed=31978347	Cancer cell line
1221	CVCL_1138	COR-L105	CORL105|COR-L 105	PubMed=20164919|PubMed=20215515|PubMed=22460905|PubMed=27397505|PubMed=30894373|PubMed=31068700|PubMed=31978347	Cancer cell line
1222	CVCL_1139	COR-L23	CORL23|COR-L23/P|L23/P	PubMed=2998422|PubMed=3034934|PubMed=7903701|PubMed=12068308|PubMed=20164919|PubMed=20215515|PubMed=22460905|PubMed=25984343|PubMed=27397505|PubMed=29444439|PubMed=30894373|PubMed=31068700|PubMed=31978347	Cancer cell line
1223	CVCL_1140	COR-L279	COR L279|CORL279|LuCL4	PubMed=1327513|PubMed=10700188|PubMed=12397641|PubMed=20164919|PubMed=20215515|PubMed=22460905|PubMed=25485619|PubMed=25960936|PubMed=27397505|PubMed=30894373|PubMed=31068700	Cancer cell line
1224	CVCL_1141	COR-L88	Cor L88|CORL88|CorL88	PubMed=2998422|PubMed=3034934|PubMed=12397641|PubMed=15016488|PubMed=20164919|PubMed=20215515|PubMed=22460905|PubMed=25485619|PubMed=25960936|PubMed=27397505|PubMed=30894373|PubMed=31068700|PubMed=31978347	Cancer cell line
1225	CVCL_1143	CP50-MEL-B	CP50MELB|CP50-MEL	PubMed=20164919|PubMed=20364150|PubMed=27397505|PubMed=30894373	Cancer cell line
1226	CVCL_1144	CP66-MEL	CP66MEL|CP66	PubMed=20164919|PubMed=27397505|PubMed=30894373	Cancer cell line
1227	CVCL_1145	CP67-MEL	CP67MEL	PubMed=20164919|PubMed=27397505|PubMed=30894373	Cancer cell line
1228	CVCL_1146	CPC-N	CPC.N|CPCN|CPN	CelloPub=CLPUB00547|PubMed=1318772|PubMed=20164919|PubMed=22460905|PubMed=25485619|PubMed=25960936|PubMed=27397505|PubMed=30894373|PubMed=31068700	Cancer cell line
1229	CVCL_1147	CRO-AP2	CRO-AP/2|CROAP2|AP2	DOI=10.1016/B978-0-12-221970-2.50457-5|PubMed=9389573|PubMed=10784388|PubMed=20164919|PubMed=20215515|PubMed=20454443|PubMed=21685375|PubMed=27397505|PubMed=30894373|PubMed=31160637	Cancer cell line
1230	CVCL_1148	CRO-AP5	CRO-AP/5|CROAP5|AP5	DOI=10.1016/B978-0-12-221970-2.50457-5|PubMed=9734661|PubMed=10784388|PubMed=20164919|PubMed=20215515|PubMed=20454443|PubMed=21685375|PubMed=31160637	Cancer cell line
1231	CVCL_1149	CTB-1	CTB1	DOI=10.1016/B978-0-12-221970-2.50457-5|PubMed=16960149|PubMed=20164919|PubMed=21533490|PubMed=26727417|PubMed=27397505|PubMed=30894373	Cancer cell line
1232	CVCL_1150	CTV-1	CTV1	DOI=10.1016/B978-0-12-221970-2.50457-5|PubMed=3458274|PubMed=6593267|PubMed=9379676|PubMed=15843827|PubMed=20164919|PubMed=22675565|PubMed=23955599|PubMed=27397505|PubMed=30894373	Cancer cell line
1233	CVCL_1151	CW-2	CW2	PubMed=20164919|PubMed=20606684|PubMed=22460905|PubMed=25485619|PubMed=27397505|PubMed=28854368|PubMed=30894373|PubMed=31068700	Cancer cell line
1234	CVCL_1152	D-245MG	D-245 MG|D245 MG|D245MG	PubMed=2253244|PubMed=2881426|PubMed=3675803|PubMed=9220028|PubMed=20164919|PubMed=27397505|PubMed=30894373	Cancer cell line
1235	CVCL_1153	D-247MG	D-247 MG|D-247-MG|D247MG	PubMed=2881426|PubMed=3675803|PubMed=9220028|PubMed=10416987|PubMed=11351043|PubMed=14614447|PubMed=20164919|PubMed=22570425|PubMed=27397505|PubMed=30894373	Cancer cell line
1236	CVCL_1154	D-263MG	D-263 MG|D263MG	DOI=10.1016/B978-0-12-333530-2.50005-8|PubMed=2881426|PubMed=3011240|PubMed=3675803|PubMed=20164919|PubMed=27397505|PubMed=30894373	Cancer cell line
1237	CVCL_1155	D283 Med	D283 MED|D283-MED|D-283 Med|D-283MED|D283MED|D283Med|D283-Med|D-283|D283|Med 283|H283	PubMed=1822845|PubMed=3103453|PubMed=4056828|PubMed=12973738|PubMed=16946619|PubMed=20164919|PubMed=20215515|PubMed=20847082|PubMed=21177782|PubMed=22460905|PubMed=24297863|PubMed=24300787|PubMed=27397505|PubMed=27498314|PubMed=27812533|PubMed=30894373|PubMed=31068700|PubMed=31963405	Cancer cell line
1238	CVCL_1156	D-336MG	D-336 MG|D336MG	PubMed=2253244|PubMed=20164919|PubMed=27397505|PubMed=30894373	Cancer cell line
1239	CVCL_1157	D384 Med	D-384 Med|D-384MED|D384Med|Med 384|H384	PubMed=1822845|PubMed=1904513|PubMed=20164919|PubMed=20847082|PubMed=21177782|PubMed=27498314|PubMed=27812533	Cancer cell line
1240	CVCL_1158	D-392MG	D-392 MG|D392MG	PubMed=20164919|PubMed=27397505|PubMed=30894373	Cancer cell line
1241	CVCL_1159	D-397MG	D397MG	PubMed=20164919	Cancer cell line
1242	CVCL_1160	D-423MG	D-423 MG|D423MG	PubMed=20164919|PubMed=27397505|PubMed=30894373	Cancer cell line
1243	CVCL_1161	D458 Med	D-458 Med|D-458MED|D458MED|D458Med|Med 458|D-458|D458	PubMed=1822845|PubMed=1904513|PubMed=9283596|PubMed=20164919|PubMed=20847082|PubMed=24297863|PubMed=27498314|PubMed=27812533	Cancer cell line
1244	CVCL_1162	D-502MG	D-502 MG|D502MG	PubMed=20164919|PubMed=27397505|PubMed=30894373	Cancer cell line
1245	CVCL_1163	D-538MG	D538MG	PubMed=20164919|PubMed=23637631	Cancer cell line
1246	CVCL_1164	D-542MG	D542MG	PubMed=20164919|PubMed=27397505|PubMed=30894373	Cancer cell line
1247	CVCL_1165	D556 Med	D-556 Med|D-556MED|D-556Med|D556MED|D556Med|D-556|D556|H556	PubMed=9283596|PubMed=11916498|PubMed=16946619|PubMed=20164919|PubMed=20847082|PubMed=21177782|PubMed=24297863|PubMed=27498314|PubMed=27812533	Cancer cell line
1248	CVCL_1166	D-566MG	D566MG	PubMed=20164919|PubMed=27397505|PubMed=30894373	Cancer cell line
1249	CVCL_1167	Daoy	DAOY|D324 Med|D-324 Med|D324 MED|D-324MED|D324	DOI=10.1016/B978-0-12-333530-2.50005-8|DOI=10.1016/j.euprot.2016.03.015|PubMed=1822845|PubMed=2993532|PubMed=12973738|PubMed=20164919|PubMed=20847082|PubMed=22460905|PubMed=22723427|PubMed=24297863|PubMed=27397505|PubMed=27498314|PubMed=27812533|PubMed=30894373|PubMed=31068700|PubMed=31963405|PubMed=31978347	Cancer cell line
1250	CVCL_1168	DB		PubMed=2313723|PubMed=19358282|PubMed=20164919|PubMed=20215515|PubMed=22460905|PubMed=23699601|PubMed=25485619|PubMed=25960936|PubMed=26727417|PubMed=27397505|PubMed=28196595|PubMed=30285677|PubMed=30894373|PubMed=31068700	Cancer cell line
1251	CVCL_1169	DBTRG-05MG	DBTRG.05MG|DBTRG05MG|DBTRG	PubMed=20164919|PubMed=20215515|PubMed=22460905|PubMed=25984343|PubMed=27397505|PubMed=30894373|PubMed=31068700	Cancer cell line
1252	CVCL_1170	DEL		DOI=10.1016/B978-0-12-221970-2.50457-5|PubMed=2307542|PubMed=8558920|PubMed=15356658|PubMed=17170727|PubMed=20164919|PubMed=22460905|PubMed=25355872|PubMed=27397505|PubMed=28196595|PubMed=30285677|PubMed=30894373|PubMed=31068700|PubMed=31160637	Cancer cell line
1253	CVCL_1171	Detroit 562	DETROIT 562|Detroit-562|Detroit562|DETROIT562|Det 562|Det. 562|D562	DOI=10.1007/978-1-4757-1647-4_13|DOI=10.1016/B978-0-12-333530-2.50007-1|PubMed=327080|PubMed=833871|PubMed=3518877|PubMed=5668122|PubMed=6220172|PubMed=6500159|PubMed=10760816|PubMed=12124801|PubMed=15197768|PubMed=20215515|PubMed=21868764|PubMed=22460905|PubMed=24201445|PubMed=25275298|PubMed=25485619|PubMed=26754630|PubMed=27397505|PubMed=29156801|PubMed=30877674|PubMed=30894373|PubMed=31068700…	Cancer cell line
1254	CVCL_1172	DJM-1	DJM1	PubMed=20164919|PubMed=27397505|PubMed=30894373	Cancer cell line
1255	CVCL_1173	DK-MG	DKMG	PubMed=20164919|PubMed=20215515|PubMed=22460905|PubMed=25984343|PubMed=27397505|PubMed=30894373|PubMed=31068700	Cancer cell line
1256	CVCL_1174	DMS 114	DMS-114|DMS114	PubMed=2041050|PubMed=2388294|PubMed=2986244|PubMed=3335022|PubMed=6266631|PubMed=9212023|PubMed=9744504|PubMed=12712436|PubMed=15900046|PubMed=20164919|PubMed=20215515|PubMed=22336246|PubMed=22460905|PubMed=22961666|PubMed=27397505|PubMed=30894373|PubMed=31068700|PubMed=31978347	Cancer cell line
1257	CVCL_1175	DMS 153	DMS-153|DMS153	PubMed=2986244|PubMed=6266631|PubMed=9744504|PubMed=12712436|PubMed=14660794|PubMed=20164919|PubMed=20215515|PubMed=22460905|PubMed=22961666|PubMed=30894373|PubMed=31068700	Cancer cell line
1258	CVCL_1176	DMS 273	DMS-273|DMS273	PubMed=2041050|PubMed=2986244|PubMed=3335022|PubMed=9212023|PubMed=9744504|PubMed=12712436|PubMed=15900046|PubMed=20164919|PubMed=20215515|PubMed=22336246|PubMed=22460905|PubMed=25485619|PubMed=25960936|PubMed=27397505|PubMed=30894373|PubMed=31068700|PubMed=31978347	Cancer cell line
1259	CVCL_1177	DMS 53	DMS-53|DMS53	PubMed=2986244|PubMed=6266631|PubMed=9744504|PubMed=12712436|PubMed=15016488|PubMed=17426248|PubMed=20164919|PubMed=20215515|PubMed=22460905|PubMed=22961666|PubMed=25485619|PubMed=25960936|PubMed=27397505|PubMed=30894373|PubMed=31068700	Cancer cell line
1260	CVCL_1178	DMS 79	DMS-79|DMS79	PubMed=2986244|PubMed=6266631|PubMed=8383976|PubMed=9744504|PubMed=12712436|PubMed=15016488|PubMed=17426248|PubMed=20164919|PubMed=20215515|PubMed=22460905|PubMed=22961666|PubMed=25485619|PubMed=25960936|PubMed=27397505|PubMed=28196595|PubMed=30894373|PubMed=31068700	Cancer cell line
1261	CVCL_1179	DoHH2	DOHH2|DoHH-2|DOHH-2	DOI=10.1016/B978-0-12-221970-2.50457-5|PubMed=1849602|PubMed=7849311|PubMed=8057678|PubMed=8558920|PubMed=16960149|PubMed=20164919|PubMed=20215515|PubMed=20454443|PubMed=22460905|PubMed=23699601|PubMed=25355872|PubMed=25485619|PubMed=25960936|PubMed=26727417|PubMed=27397505|PubMed=28196595|PubMed=30285677|PubMed=30894373|PubMed=31068700|PubMed=31160637|PubMed=31395879	Cancer cell line
1262	CVCL_1180	DOK	Dysplastic Oral Keratinocyte	PubMed=1459732|PubMed=7917902|PubMed=20164919|PubMed=20215515|PubMed=25169794|PubMed=25485619|PubMed=26234610|PubMed=27397505|PubMed=30894373	Cancer cell line
1263	CVCL_1181	DoTc2 4510	DoTc2-4510|DOTC2-4510|DoTc2	PubMed=20164919|PubMed=20215515|PubMed=27397505|PubMed=30894373	Cancer cell line
1264	CVCL_1182	DSH1		PubMed=11921286|PubMed=15846775|PubMed=20164919|PubMed=24035680|PubMed=24367658|PubMed=27397505|PubMed=29732388|PubMed=30894373	Cancer cell line
1265	CVCL_1183	DU4475	Du4475|DU-4475|Du-4475|DU 4475|Du 4475|Duke University 4475	DOI=10.1016/B978-0-12-333530-2.50009-5|PubMed=221108|PubMed=10862037|PubMed=11414198|PubMed=12068308|PubMed=15677628|PubMed=16397213|PubMed=16541312|PubMed=18397470|PubMed=19593635|PubMed=20164919|PubMed=20215515|PubMed=22460905|PubMed=23601657|PubMed=24094812|PubMed=25485619|PubMed=25984343|PubMed=27397505|PubMed=28196595|PubMed=30894373|PubMed=31068700	Cancer cell line
1266	CVCL_1184	DV-90	DV90	PubMed=7839470|PubMed=10908148|PubMed=20164919|PubMed=22460905|PubMed=25485619|PubMed=26361996|PubMed=30894373|PubMed=31068700|PubMed=31978347	Cancer cell line
1267	CVCL_1185	EB3 [Human Burkitt lymphoma]	EB-3|Epstein-Barr-3|GM04679	CelloPub=CLPUB00447|PubMed=2052620|PubMed=3518877|PubMed=4736620|PubMed=4894370|PubMed=5884338|PubMed=6018567|PubMed=6286763|PubMed=7316467|PubMed=8515068|PubMed=20164919|PubMed=20215515|PubMed=25485619|PubMed=27397505|PubMed=30894373	Cancer cell line
1268	CVCL_1186	EB2	EB-2|Epstein-Barr-2	PubMed=3518877|PubMed=4736620|PubMed=4894370|PubMed=5884338|PubMed=6018567|PubMed=7316467|PubMed=8515068|PubMed=14284371|PubMed=20164919|PubMed=20215515|PubMed=22460905|PubMed=25485619|PubMed=27397505|PubMed=30894373|PubMed=31068700	Cancer cell line
1269	CVCL_1187	EC-GI-10	ECGI10|EC-GI	PubMed=2824416|PubMed=3261732|PubMed=20164919|PubMed=22460905|PubMed=27397505|PubMed=30894373|PubMed=31068700	Cancer cell line
1270	CVCL_1188	ECC10	ECC-10|ECC 10	PubMed=8392984|PubMed=20164919|PubMed=22460905|PubMed=27397505|PubMed=30894373|PubMed=31068700	Cancer cell line
1271	CVCL_1189	ECC12	ECC-12|ECC 12	PubMed=8392984|PubMed=20164919|PubMed=22460905|PubMed=27397505|PubMed=30894373|PubMed=31068700	Cancer cell line
1272	CVCL_1190	ECC4	ECC 4	PubMed=8392984|PubMed=20164919	Cancer cell line
1273	CVCL_1191	EFE-184	EFE184	PubMed=20164919|PubMed=20944090|PubMed=22460905|PubMed=25984343|PubMed=28196595|PubMed=30894373|PubMed=31068700|PubMed=31395879	Cancer cell line
1274	CVCL_1192	EFO-27	EFO 27|EFO27	PubMed=3476184|PubMed=6405069|PubMed=12661003|PubMed=20164919|PubMed=22460905|PubMed=23415752|PubMed=23839242|PubMed=25485619|PubMed=25984343|PubMed=27397505|PubMed=28196595|PubMed=30485824|PubMed=30894373|PubMed=31068700	Cancer cell line
1275	CVCL_1193	EGI-1	Egi-1|EGI1	CelloPub=CLPUB00275|PubMed=20164919|PubMed=27231123|PubMed=27397505|PubMed=30894373	Cancer cell line
1276	CVCL_1194	EHEB		DOI=10.1016/B978-0-12-221970-2.50457-5|PubMed=2159091|PubMed=11705877|PubMed=12592342|PubMed=20164919|PubMed=20454443|PubMed=22460905|PubMed=23297799|PubMed=27397505|PubMed=28196595|PubMed=30285677|PubMed=30894373|PubMed=31068700	Transformed cell line
1277	CVCL_1195	EKVX		PubMed=2041050|PubMed=2388294|PubMed=3335022|PubMed=3957463|PubMed=10700174|PubMed=15748285|PubMed=17088437|PubMed=19372543|PubMed=20164919|PubMed=22355448|PubMed=22384151|PubMed=22628656|PubMed=22961666|PubMed=23856246|PubMed=23933261|PubMed=24279929|PubMed=24618588|PubMed=24670534|PubMed=25485619|PubMed=27377824|PubMed=27397505|PubMed=27807467|PubMed=28196595|PubMed=30894373|PubMed=31068700	Cancer cell line
1278	CVCL_1196	EM-2	EM2	CelloPub=CLPUB00038|DOI=10.1016/B978-0-12-221970-2.50457-5|PubMed=3332852|PubMed=3856862|PubMed=10637496|PubMed=20164919|PubMed=20215515|PubMed=22460905|PubMed=27397505|PubMed=30285677|PubMed=30894373|PubMed=31068700|PubMed=31160637	Cancer cell line
1279	CVCL_1197	EPLC-272H	EPidermoid Lung Cancer-272H	PubMed=20164919|PubMed=20215515|PubMed=22460905|PubMed=24002593|PubMed=25485619|PubMed=27397505|PubMed=30894373|PubMed=31068700	Cancer cell line
1280	CVCL_1198	ES1	ES-1	PubMed=20164919|PubMed=25010205|PubMed=26351324|PubMed=27397505|PubMed=30894373	Cancer cell line
1281	CVCL_1199	ES3	ES-3	PubMed=20164919|PubMed=26351324|PubMed=27397505|PubMed=30894373	Cancer cell line
1282	CVCL_1200	ES4	ES-4	PubMed=20164919|PubMed=25010205|PubMed=26351324|PubMed=27397505|PubMed=30894373	Cancer cell line
1283	CVCL_1201	ES5		PubMed=20164919|PubMed=27397505|PubMed=30894373	Cancer cell line
1284	CVCL_1202	ES6	ES-6	PubMed=20164919|PubMed=25010205|PubMed=26351324|PubMed=27397505|PubMed=30894373	Cancer cell line
1285	CVCL_1203	ES7	ES-7	PubMed=20164919|PubMed=25010205|PubMed=26351324|PubMed=27397505|PubMed=30894373	Cancer cell line
1286	CVCL_1204	ES8	ES-8	PubMed=20164919|PubMed=25010205|PubMed=26351324|PubMed=27397505|PubMed=30894373	Cancer cell line
1287	CVCL_1205	ESS-1	ESS1|Endometrial Stromal Sarcoma-1	PubMed=9663606|PubMed=20164919|PubMed=22460905|PubMed=27397505|PubMed=28196595|PubMed=30894373|PubMed=31068700	Cancer cell line
1288	CVCL_1206	ETK-1	ETK1	CelloPub=CLPUB00275|PubMed=9252136|PubMed=10761710|PubMed=16643607|PubMed=20143388|PubMed=20164919|PubMed=27397505|PubMed=30894373	Cancer cell line
1289	CVCL_1207	Evsa-T	EVSA-T|EVSa-T|EVSA/T|Evsa T|EVSAT|EvsaT	PubMed=212193|PubMed=1000504|PubMed=1000505|PubMed=3702420|PubMed=9570382|PubMed=16142302|PubMed=16397213|PubMed=16541312|PubMed=19593635|PubMed=20164919|PubMed=23601657|PubMed=24176112|PubMed=25485619|PubMed=27397505|PubMed=28196595|PubMed=30894373|PubMed=31068700	Cancer cell line
1290	CVCL_1208	EW-1	EW1|IARC-EW1|IARC-EW-1|IARC-EW 1	PubMed=6713356|PubMed=11423975|PubMed=20164919|PubMed=25223734|PubMed=27397505|PubMed=30894373	Cancer cell line
1291	CVCL_1209	EW-11	EW11|IARC-EW11|IARC-EW-11|IARC-EW 11	PubMed=6713356|PubMed=20164919|PubMed=27397505|PubMed=30894373	Cancer cell line
1292	CVCL_1210	EW-12	EW12|IARC-EW12|IARC-EW-12|IARC-EW 12	PubMed=20164919|PubMed=27397505|PubMed=30894373	Cancer cell line
1293	CVCL_1211	EW-13	EW13|IARC-EW13|IARC-EW-13|IARC-EW 13	PubMed=20164919|PubMed=27397505|PubMed=30894373	Cancer cell line
1294	CVCL_1212	EW-16	EW16|IARC-EW16|IARC-EW-16|IARC-EW 16	PubMed=11423975|PubMed=20164919|PubMed=25223734|PubMed=27397505|PubMed=30894373	Cancer cell line
1295	CVCL_1213	EW-18	EW18|IARC-EW-18	PubMed=20164919|PubMed=23637631|PubMed=25223734|PubMed=27397505|PubMed=30894373	Cancer cell line
1296	CVCL_1214	EW-22	EW22|IARC-EW-22	PubMed=20164919|PubMed=25223734|PubMed=27397505|PubMed=30894373	Cancer cell line
1297	CVCL_1215	EW-24	EW24|IARC-EW-24	PubMed=11423975|PubMed=20164919|PubMed=27397505|PubMed=30894373	Cancer cell line
1298	CVCL_1216	EW-3	EW3|IARC-EW3|IARC-EW-3|IARC-EW 3	PubMed=6713356|PubMed=11423975|PubMed=16631476|PubMed=19787792|PubMed=20164919|PubMed=25223734|PubMed=27397505|PubMed=30894373	Cancer cell line
1299	CVCL_1217	EW-7	EW7|IARC-EW7|IARC-EW-7|IARC-EW 7	PubMed=6713356|PubMed=11423975|PubMed=16631476|PubMed=20164919|PubMed=25223734|PubMed=27397505|PubMed=30894373	Cancer cell line
1300	CVCL_1218	FaDu	FaDU|FADU	CelloPub=CLPUB00484|DOI=10.1016/B978-0-12-333530-2.50007-1|PubMed=327080|PubMed=833871|PubMed=1394225|PubMed=2990217|PubMed=3138611|PubMed=3518877|PubMed=4332311|PubMed=6935474|PubMed=7459858|PubMed=8552396|PubMed=9815580|PubMed=11799138|PubMed=20164919|PubMed=20215515|PubMed=21833476|PubMed=21868764|PubMed=22460905|PubMed=23613873|PubMed=25485619|PubMed=25888065|PubMed=26122845|PubMed=26754630|P…	Cancer cell line
1301	CVCL_1219	FTC-133	FTC133	PubMed=1384245|PubMed=1726925|PubMed=2247845|PubMed=14522906|PubMed=17804723|PubMed=18713817|PubMed=20164919|PubMed=20215515|PubMed=22460905|PubMed=23162534|PubMed=23833040|PubMed=23866977|PubMed=24196587|PubMed=25675381|PubMed=25930030|PubMed=27397505|PubMed=29066502|PubMed=30737244|PubMed=30894373|PubMed=31068700|PubMed=31395879	Cancer cell line
1302	CVCL_1220	G-361	G361|G361-mel|G361mel	DOI=10.1203/00006450-197804001-00732|PubMed=2174414|PubMed=12068308|PubMed=15467732|PubMed=20164919|PubMed=20215515|PubMed=22460905|PubMed=25485619|PubMed=27397505|PubMed=28196595|PubMed=30894373|PubMed=31068700	Cancer cell line
1303	CVCL_1221	G-402	G402	PubMed=20164919|PubMed=20215515|PubMed=22460905|PubMed=25485619|PubMed=27397505|PubMed=30894373|PubMed=31068700|PubMed=31978347	Cancer cell line
1304	CVCL_1222	GA-10	GA10	PubMed=11482875|PubMed=20215515|PubMed=22460905|PubMed=25355872|PubMed=25485619|PubMed=27397505|PubMed=30285677|PubMed=30894373|PubMed=31068700	Cancer cell line
1305	CVCL_1223	GA-10 clone 20	GA-10 (Clone 20)|GA-10-Clone-20	PubMed=11482875|PubMed=20164919	Cancer cell line
1306	CVCL_1224	GA-10 clone 4	GA-10 (Clone 4)|GA-10-Clone-4	PubMed=11482875|PubMed=20164919	Cancer cell line
1307	CVCL_1225	GAK		PubMed=6431036|PubMed=15467732|PubMed=20164919|PubMed=27397505|PubMed=30894373	Cancer cell line
1308	CVCL_1226	GaMG	GaMg|GAMG|GA-MG	PubMed=3178168|PubMed=8239502|PubMed=20164919|PubMed=22278370|PubMed=22460905|PubMed=24618588|PubMed=27397505|PubMed=30894373|PubMed=31068700|PubMed=31978347	Cancer cell line
1309	CVCL_1227	GB-1	GB1	PubMed=2754458|PubMed=3777953|PubMed=4056904|PubMed=16232199|PubMed=20164919|PubMed=22460905|PubMed=25984343|PubMed=27397505|PubMed=30894373|PubMed=31068700|PubMed=31978347	Cancer cell line
1310	CVCL_1228	GCIY		DOI=10.1016/B978-0-12-333530-2.50014-9|PubMed=1653599|PubMed=9290701|PubMed=15767549|PubMed=20164919|PubMed=22460905|PubMed=25984343|PubMed=27397505|PubMed=30894373|PubMed=31068700	Cancer cell line
1311	CVCL_1229	GCT	Giant Cell Tumor	PubMed=7689482|PubMed=12068308|PubMed=20164919|PubMed=20215515|PubMed=22460905|PubMed=27397505|PubMed=30894373|PubMed=31068700	Cancer cell line
1312	CVCL_1230	GDM-1	GDM1	DOI=10.1016/B978-0-12-221970-2.50457-5|PubMed=6296552|PubMed=16408098|PubMed=20164919|PubMed=20215515|PubMed=22460905|PubMed=23955599|PubMed=27397505|PubMed=30285677|PubMed=30894373|PubMed=31068700|PubMed=31395879	Cancer cell line
1313	CVCL_1231	GI-1		PubMed=1545891|PubMed=20164919|PubMed=22460905|PubMed=27397505|PubMed=30894373|PubMed=31068700	Cancer cell line
1314	CVCL_1232	GI-ME-N	Gi-ME-N|GIMEN|Gimen|Gimen1|Gaslini Institute-ME-Neuroblastoma	DOI=10.1007/0-306-46872-7_2|DOI=10.1016/B978-0-12-333530-2.50006-X|PubMed=2296463|PubMed=2535035|PubMed=2917605|PubMed=3204111|PubMed=3406012|PubMed=3422578|PubMed=3615018|PubMed=7838528|PubMed=9283597|PubMed=9516836|PubMed=11550280|PubMed=20164919|PubMed=22213050|PubMed=24466371|PubMed=27397505|PubMed=30894373	Cancer cell line
1315	CVCL_1233	GMS-10	GMS10	PubMed=20164919|PubMed=22460905|PubMed=25984343|PubMed=27397505|PubMed=30894373|PubMed=31068700	Cancer cell line
1316	CVCL_1234	GOTO		DOI=10.1016/B978-0-12-333530-2.50006-X|PubMed=201151|PubMed=470188|PubMed=9290701|PubMed=12702577|PubMed=18923524|PubMed=20164919|PubMed=20215515|PubMed=27397505|PubMed=30894373	Cancer cell line
1317	CVCL_1235	GP5d	Gp5d|Gp5D|GP5D	PubMed=7601566|PubMed=10051639|PubMed=10737795|PubMed=20215515|PubMed=20570890|PubMed=20606684|PubMed=24755471|PubMed=25485619|PubMed=25926053|PubMed=27397505|PubMed=28196595|PubMed=28854368|PubMed=29444439|PubMed=30894373|PubMed=31068700	Cancer cell line
1318	CVCL_1236	GR-ST	GRST	PubMed=7538617|PubMed=20164919|PubMed=27397505|PubMed=30894373|PubMed=31068700	Cancer cell line
1319	CVCL_1237	GT3TKB		PubMed=15767549|PubMed=16643607|PubMed=20143388|PubMed=20164919|PubMed=27397505|PubMed=30894373|PubMed=31068700	Cancer cell line
1320	CVCL_1238	H-EMC-SS	HEMCSS|HEMC-SS	CelloPub=CLPUB00044|PubMed=20164919|PubMed=20215515|PubMed=27397505|PubMed=30894373	Cancer cell line
1321	CVCL_1239	H4	H-4	PubMed=4544026|PubMed=6500159|PubMed=10074188|PubMed=10560660|PubMed=11414198|PubMed=11508811|PubMed=19435942|PubMed=20164919|PubMed=20215515|PubMed=22460905|PubMed=27397505|PubMed=30894373|PubMed=31068700|PubMed=31395879	Cancer cell line
1322	CVCL_1240	H9	HT clone H9|HT(H9)|H 9|H-9	PubMed=1460674|PubMed=2193399|PubMed=2567177|PubMed=8127147|PubMed=8320746|PubMed=8641406|PubMed=17170727|PubMed=20164919|PubMed=27397505|PubMed=30894373	Cancer cell line
1323	CVCL_1241	HA7-RCC	HA7RCC	PubMed=11369790|PubMed=14762065|PubMed=20164919|PubMed=27397505|PubMed=28489074|PubMed=30894373	Cancer cell line
1324	CVCL_1242	HAL-01	HAL01|HAL-1	DOI=10.1016/B978-0-12-221970-2.50457-5|DOI=10.11418/jtca1981.15.4_211|PubMed=2027299|PubMed=9680106|PubMed=14504097|PubMed=20164919|PubMed=27397505|PubMed=30894373	Cancer cell line
1325	CVCL_1243	HC-1	HC1	DOI=10.1016/B978-0-12-221970-2.50457-5|PubMed=1851909|PubMed=20164919|PubMed=20454443|PubMed=22653958|PubMed=27397505|PubMed=30894373|PubMed=31160637	Cancer cell line
1326	CVCL_1244	HCC1008		PubMed=9833771|PubMed=11314036|PubMed=16959974|PubMed=17932254|PubMed=20070913|PubMed=20215515|PubMed=24094812|PubMed=24176112	Cancer cell line
1327	CVCL_1245	HCC1143	HCC-1143	DOI=10.4172/2157-7145.S2-005|PubMed=9833771|PubMed=9865903|PubMed=11314036|PubMed=16959974|PubMed=17157791|PubMed=17932254|PubMed=19582160|PubMed=20164919|PubMed=20215515|PubMed=21778573|PubMed=22414580|PubMed=22460905|PubMed=22585861|PubMed=23151021|PubMed=23601657|PubMed=24094812|PubMed=24162158|PubMed=24176112|PubMed=25485619|PubMed=25576301|PubMed=25960936|PubMed=27397505|PubMed=28196595|PubM…	Cancer cell line
1328	CVCL_1247	HCC1187	HCC-1187	PubMed=9833771|PubMed=9865903|PubMed=11314036|PubMed=12800145|PubMed=16959974|PubMed=17157791|PubMed=17932254|PubMed=19582160|PubMed=20164919|PubMed=21778573|PubMed=22460905|PubMed=22585861|PubMed=23151021|PubMed=24094812|PubMed=24162158|PubMed=24176112|PubMed=25485619|PubMed=25984343|PubMed=27397505|PubMed=28196595|PubMed=30894373|PubMed=31068700|PubMed=31978347	Cancer cell line
1329	CVCL_1248	HCC1187 BL	HCC1187-BL|HCC-1187BL|HCC1187BL	PubMed=9833771|PubMed=20164919	Transformed cell line
1330	CVCL_1249	HCC1395	HCC-1395|SCC-1395	PubMed=9833771|PubMed=9865903|PubMed=11314036|PubMed=12800145|PubMed=14762065|PubMed=16959974|PubMed=17932254|PubMed=19582160|PubMed=20164919|PubMed=20215515|PubMed=21778573|PubMed=22460905|PubMed=22585861|PubMed=23601657|PubMed=24162158|PubMed=24176112|PubMed=25485619|PubMed=25960936|PubMed=25984343|PubMed=27397505|PubMed=28196595|PubMed=28287265|PubMed=30894373|PubMed=31068700|PubMed=31978347	Cancer cell line
1331	CVCL_1250	HCC1395 BL	HCC1395-BL|HCC-1395BL|HCC1395BL|SCC-1395BL	PubMed=9833771|PubMed=20164919	Transformed cell line
1332	CVCL_1251	HCC1419	HCC-1419	PubMed=9833771|PubMed=9865903|PubMed=11314036|PubMed=19582160|PubMed=22460905|PubMed=22585861|PubMed=23601657|PubMed=24176112|PubMed=25485619|PubMed=25960936|PubMed=27397505|PubMed=28196595|PubMed=30894373|PubMed=31068700	Cancer cell line
1333	CVCL_1252	HCC1428	HCC-1428	PubMed=9833771|PubMed=11314036|PubMed=17157791|PubMed=19582160|PubMed=20070913|PubMed=20215515|PubMed=20679594|PubMed=22460905|PubMed=22585861|PubMed=23151021|PubMed=24094812|PubMed=24162158|PubMed=24176112|PubMed=25485619|PubMed=25960936|PubMed=27397505|PubMed=28196595|PubMed=28287265|PubMed=30894373|PubMed=31068700	Cancer cell line
1334	CVCL_1254	HCC1500	HCC-1500	PubMed=9833771|PubMed=9865903|PubMed=11314036|PubMed=12800145|PubMed=17157791|PubMed=18516279|PubMed=19582160|PubMed=22460905|PubMed=22585861|PubMed=23601657|PubMed=24094812|PubMed=24162158|PubMed=25485619|PubMed=25960936|PubMed=27397505|PubMed=28196595|PubMed=30787054|PubMed=30894373|PubMed=31068700|PubMed=31395879|PubMed=31978347	Cancer cell line
1335	CVCL_1255	HCC1569	HCC-1569	PubMed=9833771|PubMed=9865903|PubMed=11314036|PubMed=17157791|PubMed=18516279|PubMed=19582160|PubMed=20164919|PubMed=20679594|PubMed=22460905|PubMed=23151021|PubMed=23601657|PubMed=24094812|PubMed=24176112|PubMed=25485619|PubMed=25960936|PubMed=27397505|PubMed=28196595|PubMed=30894373|PubMed=31068700	Cancer cell line
1336	CVCL_1256	HCC1599	HCC-1599	PubMed=9833771|PubMed=11314036|PubMed=16959974|PubMed=17932254|PubMed=19582160|PubMed=20164919|PubMed=20215515|PubMed=21778573|PubMed=22414580|PubMed=22460905|PubMed=24094812|PubMed=24176112|PubMed=25485619|PubMed=25960936|PubMed=27397505|PubMed=28196595|PubMed=30894373|PubMed=31068700	Cancer cell line
1337	CVCL_1257	HCC1599 BL	HCC1599-BL|HCC-1599BL|HCC1599BL	PubMed=9833771|PubMed=20164919	Transformed cell line
1338	CVCL_1258	HCC1806	Hcc1806|HCC-1806	PubMed=9833771|PubMed=9865903|PubMed=11314036|PubMed=12353263|PubMed=12800145|PubMed=19582160|PubMed=20070913|PubMed=20164919|PubMed=20679594|PubMed=21778573|PubMed=22460905|PubMed=22585861|PubMed=23601657|PubMed=24176112|PubMed=25485619|PubMed=25960936|PubMed=27397505|PubMed=28196595|PubMed=30787054|PubMed=30835260|PubMed=30894373|PubMed=31068700|PubMed=31978347	Cancer cell line
1339	CVCL_1259	HCC1954	HCC-1954	PubMed=9833771|PubMed=11314036|PubMed=16959974|PubMed=17157791|PubMed=17932254|PubMed=19582160|PubMed=20070913|PubMed=20164919|PubMed=20215515|PubMed=21378333|PubMed=22460905|PubMed=22585861|PubMed=23151021|PubMed=23601657|PubMed=23637631|PubMed=24094812|PubMed=24162158|PubMed=24176112|PubMed=25485619|PubMed=25960936|PubMed=25984343|PubMed=27397505|PubMed=28196595|PubMed=28287265|PubMed=28889351|…	Cancer cell line
1340	CVCL_1260	HCC1954 BL	HCC1954-BL|HCC-1954BL|HCC1954BL	PubMed=9833771|PubMed=14762065|PubMed=20164919	Transformed cell line
1341	CVCL_1261	HCC2157		PubMed=9833771|PubMed=9865903|PubMed=11314036|PubMed=16959974|PubMed=17157791|PubMed=17932254|PubMed=19582160|PubMed=20164919|PubMed=20215515|PubMed=21778573|PubMed=22460905|PubMed=24094812|PubMed=25485619|PubMed=27397505|PubMed=30894373|PubMed=31068700	Cancer cell line
1342	CVCL_1262	HCC2157 BL	HCC2157-BL|HCC-2157BL|HCC2157BL	PubMed=9833771|PubMed=14762065|PubMed=20164919	Transformed cell line
1343	CVCL_1263	HCC2218	HCC-2218	PubMed=9833771|PubMed=9865903|PubMed=11314036|PubMed=16959974|PubMed=17932254|PubMed=19582160|PubMed=20070913|PubMed=20164919|PubMed=20215515|PubMed=20679594|PubMed=22414580|PubMed=22460905|PubMed=24176112|PubMed=25485619|PubMed=25960936|PubMed=25984343|PubMed=27397505|PubMed=28196595|PubMed=30894373|PubMed=31068700|PubMed=31978347	Cancer cell line
1344	CVCL_1264	HCC2218 BL	HCC2218-BL|HCC-2218BL|HCC 2218 BL|HCC2218BL	PubMed=9833771|PubMed=14762065|PubMed=20164919	Transformed cell line
1345	CVCL_1265	HCC2935	HCC-2935	PubMed=22460905|PubMed=22961666|PubMed=25485619|PubMed=26361996|PubMed=26929325|PubMed=30894373|PubMed=31068700|PubMed=31395879	Cancer cell line
1346	CVCL_1266	HCC2998	HCC-2998|HCC.2998|HCC 2998	PubMed=2041050|PubMed=3335022|PubMed=10700174|PubMed=15748285|PubMed=15900046|PubMed=16969076|PubMed=17088437|PubMed=18277095|PubMed=19372543|PubMed=20164919|PubMed=20570890|PubMed=20606684|PubMed=22336246|PubMed=22384151|PubMed=22628656|PubMed=23856246|PubMed=23933261|PubMed=24279929|PubMed=24670534|PubMed=24755471|PubMed=25926053|PubMed=27377824|PubMed=27397505|PubMed=27807467|PubMed=28196595|P…	Cancer cell line
1347	CVCL_1267	HCC38	Hcc38|HCC-38|HCC 38|HCC0038	DOI=10.4172/2157-7145.S2-005|PubMed=9833771|PubMed=9865903|PubMed=11314036|PubMed=12800145|PubMed=14762065|PubMed=16959974|PubMed=17157791|PubMed=17932254|PubMed=19582160|PubMed=20070913|PubMed=20164919|PubMed=20215515|PubMed=21778573|PubMed=22460905|PubMed=22585861|PubMed=23151021|PubMed=23601657|PubMed=24094812|PubMed=24162158|PubMed=24176112|PubMed=25485619|PubMed=25960936|PubMed=27397505|PubM…	Cancer cell line
1348	CVCL_1268	HCC38 BL	HCC38-BL|HCC-38BL|HCC 38BL|HCC38BL	PubMed=9833771|PubMed=14762065|PubMed=20164919|PubMed=24176112	Transformed cell line
1349	CVCL_1269	HCC4006	HCC-4006	PubMed=20679594|PubMed=22460905|PubMed=22961666|PubMed=23733853|PubMed=25485619|PubMed=26361996|PubMed=30894373|PubMed=31068700|PubMed=31395879	Cancer cell line
1350	CVCL_1270	HCC70	HCC-70|HCC 70|HCC0070	PubMed=9833771|PubMed=9865903|PubMed=11314036|PubMed=17157791|PubMed=18516279|PubMed=19582160|PubMed=20164919|PubMed=20215515|PubMed=20679594|PubMed=22460905|PubMed=23151021|PubMed=23601657|PubMed=24094812|PubMed=24176112|PubMed=25485619|PubMed=25960936|PubMed=25984343|PubMed=27397505|PubMed=28196595|PubMed=28287265|PubMed=28889351|PubMed=29473000|PubMed=30894373|PubMed=31068700|PubMed=31978347	Cancer cell line
1351	CVCL_1271	HCE-4	HCE4	PubMed=2415247|PubMed=2420787|PubMed=20164919|PubMed=27397505|PubMed=30894373	Cancer cell line
1352	CVCL_1272	HCE-T	HCET|Human Corneal Epithelial cells-Transformed|HCE|SV40-HCEC	PubMed=7534282|PubMed=20164919|PubMed=26900324|PubMed=28315467|PubMed=29787296	Transformed cell line
1353	CVCL_1273	HD-MY-Z	HD-MyZ|HDMYZ	DOI=10.1016/B978-0-12-221970-2.50457-5|DOI=10.1159/000425254|PubMed=8386741|PubMed=8558920|PubMed=20164919|PubMed=20215515|PubMed=22460905|PubMed=27397505|PubMed=29533902|PubMed=30285677|PubMed=30894373|PubMed=31068700|PubMed=31978347	Cancer cell line
1354	CVCL_1274	HEC-1	HEC1|Human Endometrial Cancer-1|HEC-B-296	DOI=10.1007/978-4-431-53981-0_1|PubMed=2064198|PubMed=4673779|PubMed=4678779|PubMed=7448794|PubMed=9290701|PubMed=12227503|PubMed=20164919|PubMed=20215515|PubMed=27397505|PubMed=28196595|PubMed=30894373|PubMed=31068700	Cancer cell line
1355	CVCL_1275	D425 Med	D-425 Med|D-425MED|D425MED|D425Med|Med 425|D-425|D425|H425	PubMed=1822845|PubMed=1904513|PubMed=11916498|PubMed=20847082|PubMed=21177782|PubMed=24297863|PubMed=24300787|PubMed=27498314|PubMed=27812533	Cancer cell line
1356	CVCL_1276	HeLa 229	HeLa-229|HeLa229	DOI=10.11418/jtca1981.17.3_101|PubMed=1522048|PubMed=2754009|PubMed=14185313	Cancer cell line
1357	CVCL_1277	HeLa NR1	HeLaNR1	Patent=US6326196	Cancer cell line
1358	CVCL_1278	HeLaSF	HELASF|HeLa Serum Free	PubMed=20164919	Cancer cell line
1359	CVCL_1279	HGC-27	HGC 27|HGC27	PubMed=136873|PubMed=3986962|PubMed=15767549|PubMed=15901131|PubMed=20164919|PubMed=20215515|PubMed=22460905|PubMed=24807215|PubMed=25485619|PubMed=27397505|PubMed=30894373|PubMed=31068700|PubMed=31978347	Cancer cell line
1360	CVCL_1280	HH [Human lymphoma]		PubMed=1879969|PubMed=20164919|PubMed=20215515|PubMed=22460905|PubMed=25355872|PubMed=27397505|PubMed=30285677|PubMed=30894373|PubMed=31068700|PubMed=31160637	Cancer cell line
1361	CVCL_1281	HLE		DOI=10.1007/978-4-431-68349-0_4|DOI=10.11418/jtca1981.12.3_221|DOI=10.11418/jtca1981.16.3_173|PubMed=52570|PubMed=1778766|PubMed=7874267|PubMed=8389256|PubMed=9290701|PubMed=9359923|PubMed=10523694|PubMed=12029633|PubMed=12679910|PubMed=15767549|PubMed=20164919|PubMed=20215515|PubMed=20937217|PubMed=22460905|PubMed=23505090|PubMed=23887712|PubMed=27397505|PubMed=28196595|PubMed=30894373|PubMed=31…	Cancer cell line
1362	CVCL_1282	HMV-II	HMV-2|HMVII|Human Melanoma Vagina-II	PubMed=2166075|PubMed=15467732|PubMed=12068308|PubMed=20164919|PubMed=20215515|PubMed=27397505|PubMed=30894373	Cancer cell line
1363	CVCL_1283	HN		PubMed=8985100|PubMed=17390010|PubMed=17719389|PubMed=18423281|PubMed=20164919|PubMed=20215515|PubMed=22460905|PubMed=25485619|PubMed=27397505|PubMed=30894373|PubMed=31068700	Cancer cell line
1364	CVCL_1284	HO-1-N-1	Ho-1-N-1|Ho-1-n-1|HO1-N-1|HO1-N1|HO1N1|Nakata-1	CelloPub=CLPUB00049|DOI=10.5794/jjoms.34.7|PubMed=9290701|PubMed=12738951|PubMed=17599052|PubMed=20164919|PubMed=20215515|PubMed=27397505|PubMed=30894373	Cancer cell line
1365	CVCL_1285	HOP-62	HOP 62|Hop 62|HOP62|Hop62|Hopkins-62	CelloPub=CLPUB00545|DOI=10.4172/2157-7145.S2-005|PubMed=2041050|PubMed=2388294|PubMed=2536293|PubMed=10700174|PubMed=12068308|PubMed=15748285|PubMed=17088437|PubMed=19372543|PubMed=20164919|PubMed=22384151|PubMed=22628656|PubMed=22961666|PubMed=23856246|PubMed=23933261|PubMed=24279929|PubMed=24670534|PubMed=25485619|PubMed=27377824|PubMed=27397505|PubMed=27807467|PubMed=28196595|PubMed=30894373|P…	Cancer cell line
1366	CVCL_1286	HOP-92	HOP 92|HOP92|Hop92|Hopkins-92	PubMed=2041050|PubMed=10700174|PubMed=15748285|PubMed=17088437|PubMed=18277095|PubMed=19372543|PubMed=20164919|PubMed=22384151|PubMed=22628656|PubMed=22961666|PubMed=23856246|PubMed=23933261|PubMed=24279929|PubMed=24670534|PubMed=25485619|PubMed=27377824|PubMed=27397505|PubMed=27807467|PubMed=28196595|PubMed=30894373|PubMed=31068700	Cancer cell line
1367	CVCL_1287	HSC-2	HSC2	PubMed=1570156|PubMed=2228902|PubMed=2585303|PubMed=9023415|PubMed=9290701|PubMed=11755821|PubMed=12738951|PubMed=17052259|PubMed=17325662|PubMed=17599052|PubMed=18097548|PubMed=20164919|PubMed=20215515|PubMed=22460905|PubMed=23992541|PubMed=27397505|PubMed=30894373|PubMed=31068700	Cancer cell line
1368	CVCL_1288	HSC-3	HSC 3|HSC3	PubMed=1570156|PubMed=2228902|PubMed=2585303|PubMed=7591301|PubMed=9023415|PubMed=9290701|PubMed=9813718|PubMed=10741724|PubMed=11755821|PubMed=12738951|PubMed=16127291|PubMed=17052259|PubMed=17325662|PubMed=17599052|PubMed=17719389|PubMed=18097548|PubMed=18423281|PubMed=20164919|PubMed=20215515|PubMed=21362583|PubMed=22460905|PubMed=24627082|PubMed=26754630|PubMed=27397505|PubMed=30894373|PubMed…	Cancer cell line
1369	CVCL_1289	HSC-4	HSC4	PubMed=1570156|PubMed=2228902|PubMed=2585303|PubMed=7591301|PubMed=9023415|PubMed=9247707|PubMed=9290701|PubMed=10741724|PubMed=11755821|PubMed=12738951|PubMed=17052259|PubMed=17325662|PubMed=17599052|PubMed=18097548|PubMed=20164919|PubMed=20215515|PubMed=22460905|PubMed=27397505|PubMed=30894373|PubMed=31068700|PubMed=31978347	Cancer cell line
1370	CVCL_1290	HT		PubMed=2313723|PubMed=19278952|PubMed=19358282|PubMed=20164919|PubMed=20215515|PubMed=22460905|PubMed=23292937|PubMed=25355872|PubMed=25485619|PubMed=27397505|PubMed=28196595|PubMed=30285677|PubMed=30894373|PubMed=31068700	Cancer cell line
1371	CVCL_1291	HT-1197	HT 1197|HT1197|HT 1197.T	PubMed=191628|PubMed=3518877|PubMed=3708594|PubMed=6244232|PubMed=7787250|PubMed=8873383|PubMed=11921286|PubMed=12068308|PubMed=15846775|PubMed=20164919|PubMed=20215515|PubMed=22460905|PubMed=23401075|PubMed=24018021|PubMed=24035680|PubMed=24367658|PubMed=25984343|PubMed=25997541|PubMed=27270441|PubMed=27397505|PubMed=28196595|PubMed=29732388|PubMed=30894373|PubMed=31068700|PubMed=31978347	Cancer cell line
1372	CVCL_1292	HT-1376	HT1376|HT 1376|HT 1376.T	PubMed=191628|PubMed=3518877|PubMed=3708594|PubMed=6244232|PubMed=7787250|PubMed=8873383|PubMed=9850064|PubMed=20164919|PubMed=20215515|PubMed=22460905|PubMed=23401075|PubMed=24035680|PubMed=24367658|PubMed=24459064|PubMed=25997541|PubMed=26055179|PubMed=27270441|PubMed=27397505|PubMed=29732388|PubMed=30894373|PubMed=31068700|PubMed=31978347	Cancer cell line
1373	CVCL_1293	HT-3	HT3	DOI=10.1007/978-1-4757-1647-4_5|PubMed=327080|PubMed=833871|PubMed=924690|PubMed=1648218|PubMed=2990217|PubMed=3518877|PubMed=6220172|PubMed=7459858|PubMed=10392903|PubMed=15531914|PubMed=20164919|PubMed=20215515|PubMed=24134916|PubMed=27397505|PubMed=29156801|PubMed=30894373	Cancer cell line
1374	CVCL_1294	HT-55	HT55	PubMed=10737795|PubMed=16418264|PubMed=18258742|PubMed=20164919|PubMed=20215515|PubMed=20606684|PubMed=22460905|PubMed=24755471|PubMed=25485619|PubMed=25926053|PubMed=25984343|PubMed=27397505|PubMed=28196595|PubMed=28854368|PubMed=29101300|PubMed=29444439|PubMed=30894373|PubMed=31068700|PubMed=31395879|PubMed=31978347	Cancer cell line
1375	CVCL_1295	HTC-C3	HTC/C3|HTC C3|HTCC3	PubMed=2196988|PubMed=9177455|PubMed=16924234|PubMed=20164919|PubMed=23833040|PubMed=27397505|PubMed=30737244|PubMed=30894373	Cancer cell line
1376	CVCL_1296	HuH-6 Clone 5	HuH-6 clone-5|HUH-6 Clone 5|HUH-6-clone 5|HUH-6-clone5|HuH-6 cl-5|HuH-6-cl5|HUH6-Cl-5|HuH-6 cl5|HuH6-Cl5|HUH6 Cl5|HUH6 CL5|Huh6cl5|HuH6-C15|Huh6-c15|HUH6 C15|Huh6c15|JTC38|JTC-38|Japanese Tissue Culture-38	PubMed=57894|PubMed=6161524|PubMed=6290537|PubMed=6301464|PubMed=9290701|PubMed=20164919|PubMed=30894373	Cancer cell line
1377	CVCL_1297	HuO-3N1	HuO3N1|HUO3N1	PubMed=3862491|PubMed=20164919|PubMed=27397505|PubMed=30894373	Cancer cell line
1378	CVCL_1298	HuO9	Huo9|HUO9|Hu09	DOI=10.11418/jtca1981.16.3_173|PubMed=2691514|PubMed=9359923|PubMed=12405284|PubMed=14669798|PubMed=15289353|PubMed=20164919|PubMed=26320182|PubMed=26351324|PubMed=27397505|PubMed=29334376|PubMed=30894373	Cancer cell line
1379	CVCL_1299	HuP-T3	HUP-T3|Hu-P-T3|HuPT3|HupT3|HUPT3	DOI=10.4172/2324-9293.1000104|PubMed=8454916|PubMed=15126341|PubMed=15688027|PubMed=20164919|PubMed=20215515|PubMed=22460905|PubMed=25167228|PubMed=25485619|PubMed=26216984|PubMed=27397505|PubMed=30894373|PubMed=31068700|PubMed=31978347	Cancer cell line
1380	CVCL_1300	HuP-T4	HUP-T4|Hu-P-T4|HuPT4|HUPT4	DOI=10.4172/2324-9293.1000104|PubMed=8454916|PubMed=15126341|PubMed=15688027|PubMed=20164919|PubMed=20215515|PubMed=22460905|PubMed=25167228|PubMed=25485619|PubMed=26216984|PubMed=27397505|PubMed=29444439|PubMed=30894373|PubMed=31068700|PubMed=31978347	Cancer cell line
1381	CVCL_1301	HuTu 80	HUTU 80|Hutu 80|HuTu-80|HUTU-80|Hutu-80|HUTU80|HuTu80|Hutu80	PubMed=327080|PubMed=833871|PubMed=3518877|PubMed=6220172|PubMed=6500159|PubMed=20164919|PubMed=22282976|PubMed=22460905|PubMed=25926053|PubMed=25984343|PubMed=27397505|PubMed=30894373|PubMed=31068700	Cancer cell line
1382	CVCL_1302	IA-LM	IALM	PubMed=20164919|PubMed=22460905|PubMed=27397505|PubMed=30894373|PubMed=31068700|PubMed=31978347	Cancer cell line
1383	CVCL_1303	IGR-1	IGR 1|IGR1	PubMed=405430|PubMed=954556|PubMed=6929009|PubMed=20164919|PubMed=22460905|PubMed=25056119|PubMed=27397505|PubMed=30894373|PubMed=31068700|PubMed=31978347	Cancer cell line
1384	CVCL_1304	IGROV-1	Igrov-1|IGROV 1|IGR-OV1|IGROV1|Igrov1|IGR.OV1|IGROV|OV1/P|OV1/p|OV1-P	PubMed=2041050|PubMed=3335022|PubMed=8564971|PubMed=9636834|PubMed=10700174|PubMed=10817511|PubMed=12960427|PubMed=15748285|PubMed=16319398|PubMed=17088437|PubMed=19372543|PubMed=20164919|PubMed=22328975|PubMed=22384151|PubMed=22460905|PubMed=22628656|PubMed=22710073|PubMed=23415752|PubMed=23839242|PubMed=23856246|PubMed=23913215|PubMed=23933261|PubMed=24023729|PubMed=24279929|PubMed=24670534|Pub…	Cancer cell line
1385	CVCL_1305	IM-9	IM 9|IM9|GM04680	CelloPub=CLPUB00447|PubMed=7579375|PubMed=9290701|PubMed=9510473|PubMed=10516762|PubMed=10936422|PubMed=20164919|PubMed=20454443|PubMed=27397505|PubMed=29892436|PubMed=30894373	Transformed cell line
1386	CVCL_1306	IMR-5	IMR 5|IMR5|IMR-05|Institute for Medical Research-5	PubMed=6160155|PubMed=12536080|PubMed=15150091|PubMed=16822308|PubMed=18724359|PubMed=20164919|PubMed=23202128|PubMed=24466371|PubMed=27397505|PubMed=28350380|PubMed=30894373	Cancer cell line
1387	CVCL_1307	IPC-298	IPC 298|IPC298	PubMed=8325707|PubMed=9354451|PubMed=20164919|PubMed=22460905|PubMed=25485619|PubMed=27397505|PubMed=30894373|PubMed=31068700|PubMed=31978347	Cancer cell line
1388	CVCL_1308	IST-MEL1	ISTMEL1	PubMed=20164919|PubMed=27397505|PubMed=30894373	Cancer cell line
1389	CVCL_1309	IST-MEL2			Cancer cell line
1390	CVCL_1310	IST-MEL3			Cancer cell line
1391	CVCL_1311	IST-Mes1	IST-MES1|IST-MES-1|ISTMES1	PubMed=10232421|PubMed=20164919|PubMed=22460905|PubMed=27397505|PubMed=30894373|PubMed=31068700|PubMed=31395879	Cancer cell line
1392	CVCL_1312	IST-Mes2	IST-MES2|IST-MES-2|ISTMES2|IstMes2	PubMed=10232421|PubMed=16704740|PubMed=22460905|PubMed=30894373|PubMed=31068700|PubMed=31395879	Cancer cell line
1393	CVCL_1313	IST-SL1		PubMed=8795583|PubMed=20164919|PubMed=27397505|PubMed=30894373	Cancer cell line
1394	CVCL_1314	IST-SL2		PubMed=20164919|PubMed=27397505|PubMed=30894373	Cancer cell line
1395	CVCL_1315	ITO-II		CelloPub=CLPUB00056|PubMed=2445169|PubMed=3618218|PubMed=20164919	Cancer cell line
1396	CVCL_1316	J.RT3-T3.5	J.RT3/T3.5|J-RT3-T3-5|JRT3-T3.5|JRT3T3.5|JRT3T35|Jurkat RT3-T3.5|Jurkat/RT3-T3.5	PubMed=6208306|PubMed=20164919|PubMed=20215515|PubMed=23637631	Cancer cell line
1397	CVCL_1317	Jiyoye	JIYOYE|Jijoye|JIJOYE|P-2003|P3 (Jiyoye)|P3-Jiyoye|P-3J|P3J|Jiyoye(P-2003)|Jiyoye (P-2003)|JiyoyeP-2003|OB2|GM04678	CelloPub=CLPUB00447|PubMed=1915267|PubMed=3518877|PubMed=4321974|PubMed=4736620|PubMed=4894370|PubMed=5786183|PubMed=6018567|PubMed=6500159|PubMed=7316467|PubMed=8515068|PubMed=9473234|PubMed=17254797|PubMed=20164919|PubMed=20215515|PubMed=20454443|PubMed=25485619|PubMed=27397505|PubMed=28196595|PubMed=30894373	Cancer cell line
1398	CVCL_1318	JVM-13	JVM 13|JVM13	DOI=10.1016/B978-0-12-221970-2.50457-5|PubMed=3262465|PubMed=20454443|PubMed=24362935|PubMed=25315077|PubMed=25960936|PubMed=28196595|PubMed=31160637	Transformed cell line
1399	CVCL_1319	JVM-2	JVM2	DOI=10.1016/B978-0-12-221970-2.50457-5|PubMed=3093393|PubMed=3262465|PubMed=7849311|PubMed=16183118|PubMed=16448697|PubMed=16960149|PubMed=20164919|PubMed=20454443|PubMed=22460905|PubMed=24362935|PubMed=25315077|PubMed=25688540|PubMed=25960936|PubMed=27397505|PubMed=28196595|PubMed=30285677|PubMed=30894373|PubMed=31068700|PubMed=31160637	Transformed cell line
1400	CVCL_1320	JVM-3	JVM3	DOI=10.1016/B978-0-12-221970-2.50457-5|PubMed=3093393|PubMed=3262465|PubMed=20164919|PubMed=20215515|PubMed=20454443|PubMed=22460905|PubMed=27397505|PubMed=30285677|PubMed=30894373|PubMed=31068700|PubMed=31160637	Transformed cell line
1401	CVCL_1321	KO52	K052|K-052	DOI=10.1016/B978-0-12-221970-2.50457-5|PubMed=7693050|PubMed=10637496|PubMed=20164919|PubMed=20215515|PubMed=22460905|PubMed=27397505|PubMed=30894373|PubMed=31068700	Cancer cell line
1402	CVCL_1322	K5		PubMed=10646882|PubMed=20164919|PubMed=27397505|PubMed=30894373	Cancer cell line
1403	CVCL_1323	KALS-1	KALS1	CelloPub=CLPUB00062|PubMed=16232199|PubMed=20164919|PubMed=22460905|PubMed=25984343|PubMed=27397505|PubMed=30894373|PubMed=31068700	Cancer cell line
1404	CVCL_1324	Karpas-299	KARPAS-299|Karpas 299|KARPAS 299|Karpas299|KARPAS299|K299	DOI=10.1016/B978-0-12-221970-2.50457-5|PubMed=3260522|PubMed=8558920|PubMed=9738977|PubMed=11021758|PubMed=11494142|PubMed=15356658|PubMed=17170727|PubMed=20164919|PubMed=20922763|PubMed=22460905|PubMed=25355872|PubMed=26657151|PubMed=27397505|PubMed=28196595|PubMed=29899875|PubMed=30285677|PubMed=30894373|PubMed=31068700|PubMed=31978347	Cancer cell line
1405	CVCL_1325	Karpas-422	KARPAS-422|Karpas 422|KARPAS 422|Karpas422|KARPAS422|K422	DOI=10.1016/B978-0-12-221970-2.50457-5|PubMed=1465024|PubMed=2297573|PubMed=7849311|PubMed=8547074|PubMed=8558920|PubMed=9738977|PubMed=12169673|PubMed=16960149|PubMed=19278952|PubMed=19358282|PubMed=20164919|PubMed=23292937|PubMed=23699601|PubMed=25355872|PubMed=25485619|PubMed=25960936|PubMed=27397505|PubMed=28196595|PubMed=30285677|PubMed=30894373|PubMed=31068700|PubMed=31978347	Cancer cell line
1406	CVCL_1326	Karpas-45	KARPAS-45|Karpas 45|KARPAS 45|KARPAS45|K45|T-45|T45|Line 45	DOI=10.1007/978-1-4613-2823-0_29|DOI=10.1016/B978-0-12-221970-2.50457-5|DOI=10.1016/0145-2126(77)90063-7|PubMed=3264071|PubMed=9933131|PubMed=14671638|PubMed=15472075|PubMed=15843827|PubMed=16408098|PubMed=17170727|PubMed=20164919|PubMed=22675565|PubMed=27397505|PubMed=30894373|PubMed=31068700	Cancer cell line
1407	CVCL_1327	KE-37	KE 37|KE37	DOI=10.1016/B978-0-12-221970-2.50457-5|PubMed=9933131|PubMed=15472075|PubMed=16408098|PubMed=17170727|PubMed=20164919|PubMed=22460905|PubMed=22675565|PubMed=27397505|PubMed=30285677|PubMed=30894373|PubMed=31068700	Cancer cell line
1408	CVCL_1328	KINGS-1	Kings-1|KINGS1	CelloPub=CLPUB00151|PubMed=16232199|PubMed=20164919|PubMed=27397505|PubMed=30894373	Cancer cell line
1409	CVCL_1329	KLE		PubMed=1541432|PubMed=2436984|PubMed=6706226|PubMed=7798295|PubMed=8123477|PubMed=9887230|PubMed=12893190|PubMed=20164919|PubMed=20215515|PubMed=22460905|PubMed=22710073|PubMed=25485619|PubMed=27397505|PubMed=28196595|PubMed=30894373|PubMed=31068700|PubMed=31395879	Cancer cell line
1410	CVCL_1330	KM-H2	KM H-2|KMH2	DOI=10.1016/B978-0-12-221970-2.50457-5|PubMed=2602653|PubMed=2690233|PubMed=3013343|PubMed=3359046|PubMed=8547074|PubMed=8558920|PubMed=17065008|PubMed=18194364|PubMed=20164919|PubMed=21368758|PubMed=22460905|PubMed=25355872|PubMed=25894527|PubMed=27397505|PubMed=28196595|PubMed=29533902|PubMed=30285677|PubMed=30894373|PubMed=31068700|PubMed=31160637	Cancer cell line
1411	CVCL_1331	KM12	KM-12|KM.12	PubMed=2041050|PubMed=9515795|PubMed=10700174|PubMed=12615714|PubMed=15748285|PubMed=15900046|PubMed=17088437|PubMed=19372543|PubMed=20164919|PubMed=20570890|PubMed=22336246|PubMed=22384151|PubMed=22460905|PubMed=22628656|PubMed=23856246|PubMed=23933261|PubMed=24279929|PubMed=24670534|PubMed=24962792|PubMed=24755471|PubMed=25926053|PubMed=25485619|PubMed=25984343|PubMed=26537799|PubMed=27377824|P…	Cancer cell line
1412	CVCL_1332	KMOE-2	KMOE2|Kmoe2	DOI=10.1016/B978-0-12-221970-2.50457-5|PubMed=6949905|PubMed=16408098|PubMed=20164919|PubMed=27397505|PubMed=30894373	Cancer cell line
1413	CVCL_1333	KMS-12-PE	KMS 12 PE|KMS-12_PE|KMS-12PE|KMS12-PE|KMS12PE	DOI=10.1002/1438-826X(200005)1:1<48::AID-GNFD48>3.0.CO;2-B|DOI=10.1016/B978-0-12-221970-2.50457-5|PubMed=2479409|PubMed=2519219|PubMed=2768132|PubMed=9290701|PubMed=9738977|PubMed=10936422|PubMed=11039672|PubMed=15215163|PubMed=16956823|PubMed=17692805|PubMed=18647998|PubMed=20164919|PubMed=20215515|PubMed=21173094|PubMed=25485619|PubMed=25688540|PubMed=28196595|PubMed=30545397	Cancer cell line
1414	CVCL_1334	KMS-12-BM	KMS 12 BM|KMS-12BM|KMS12-BM|KMS12BM|KMS-12|KMS12	DOI=10.1002/1438-826X(200005)1:1<48::AID-GNFD48>3.0.CO;2-B|DOI=10.1016/B978-0-12-221970-2.50457-5|PubMed=2479409|PubMed=2519219|PubMed=2768132|PubMed=8695815|PubMed=9290701|PubMed=10936422|PubMed=11039672|PubMed=15215163|PubMed=16956823|PubMed=17171682|PubMed=17692805|PubMed=18647998|PubMed=18700954|PubMed=19306352|PubMed=21173094|PubMed=22460905|PubMed=22806891|PubMed=25485619|PubMed=25688540|Pu…	Cancer cell line
1415	CVCL_1335	KNS-62	KNS62	PubMed=2203882|PubMed=3518877|PubMed=6205259|PubMed=7358770|PubMed=15746151|PubMed=20164919|PubMed=22460905|PubMed=24002593|PubMed=25485619|PubMed=27397505|PubMed=30894373|PubMed=31068700|PubMed=31395879	Cancer cell line
1416	CVCL_1336	KNS-81-FD	KNS-81FD|KNS81FD	PubMed=20164919|PubMed=27397505|PubMed=30894373	Cancer cell line
1417	CVCL_1337	KOSC-2	KOSC2|KOSC-2 cl3-43|Kobe university Oral Squamous Cell culture-2	PubMed=8314315|PubMed=17599052|PubMed=20164919|PubMed=20215515|PubMed=27397505|PubMed=30894373	Cancer cell line
1418	CVCL_1338	KP-4	KP 4|KP4	PubMed=20164919|PubMed=20215515|PubMed=21559554|PubMed=22460905|PubMed=22585861|PubMed=25485619|PubMed=25984343|PubMed=26216984|PubMed=27397505|PubMed=29444439|PubMed=30894373|PubMed=31068700|PubMed=31978347	Cancer cell line
1419	CVCL_1339	KP-N-RT-BM-1	KPNRTBM1|RT-BM-1|RT-BM 1|KP-N-RT-BM|RT-BM|KP-N-RT	DOI=10.1007/0-306-46872-7_2|PubMed=3731124|PubMed=11129446|PubMed=12702577|PubMed=20164919|PubMed=22460905|PubMed=23268333|PubMed=27397505|PubMed=30894373|PubMed=31068700	Cancer cell line
1420	CVCL_1340	KP-N-SI9s	KP-N-SI9S|KPNSI9s|KPNSI9S|SI9s	PubMed=2019470|PubMed=11129446|PubMed=20164919|PubMed=22460905|PubMed=30894373|PubMed=31068700	Cancer cell line
1421	CVCL_1341	KP-N-YN	KPNYN	DOI=10.1007/0-306-46872-7_2|PubMed=2019470|PubMed=12702577|PubMed=20164919|PubMed=22460905|PubMed=23268333|PubMed=27397505|PubMed=30894373|PubMed=31068700	Cancer cell line
1422	CVCL_1342	KP-N-YS	KPNYS	PubMed=10363161|PubMed=11129446|PubMed=12702577|PubMed=20164919|PubMed=23268333|PubMed=27397505|PubMed=30894373	Cancer cell line
1423	CVCL_1343	KS-1 [Human glioblastoma]		PubMed=16232199|PubMed=20164919|PubMed=22460905|PubMed=27397505|PubMed=30894373|PubMed=31068700	Cancer cell line
1424	CVCL_1344	KU-19-19	KU 19-19|KU19-19|KU1919|Keio University-19-19	PubMed=7542171|PubMed=9464244|PubMed=10022529|PubMed=10496353|PubMed=19802009|PubMed=20164919|PubMed=22460905|PubMed=24035680|PubMed=24367658|PubMed=27397505|PubMed=29732388|PubMed=30894373|PubMed=31068700|PubMed=31978347	Cancer cell line
1425	CVCL_1345	Kuramochi	KURAMOCHI	PubMed=6268719|PubMed=7069245|PubMed=9290701|PubMed=11330945|PubMed=12417041|PubMed=20164919|PubMed=22460905|PubMed=23839242|PubMed=24023729|PubMed=25485619|PubMed=25984343|PubMed=27397505|PubMed=27561551|PubMed=28196595|PubMed=30485824|PubMed=30894373|PubMed=31068700|PubMed=31395879|PubMed=31978347	Cancer cell line
1426	CVCL_1346	KY821	KY-821	CelloPub=CLPUB00069|DOI=10.1016/B978-0-12-221970-2.50457-5|PubMed=1560671|PubMed=1571549|PubMed=8387619|PubMed=9747033|PubMed=20164919|PubMed=20215515|PubMed=21552520|PubMed=23955599|PubMed=27397505|PubMed=30894373	Cancer cell line
1427	CVCL_1347	KYSE-140	KYSE 140|Kyse-140|KYSE140|Kyse140	PubMed=1728357|PubMed=7913084|PubMed=8575860|PubMed=9033652|PubMed=11092977|PubMed=15172977|PubMed=16045545|PubMed=20164919|PubMed=20215515|PubMed=22460905|PubMed=25485619|PubMed=27397505|PubMed=30894373|PubMed=31068700	Cancer cell line
1428	CVCL_1348	KYSE-150	KYSE 150|KYSE150|Kyse150|KY150	PubMed=1728357|PubMed=7913084|PubMed=9033652|PubMed=11092977|PubMed=15172977|PubMed=16045545|PubMed=16832412|PubMed=20164919|PubMed=20215515|PubMed=21191746|PubMed=22460905|PubMed=25485619|PubMed=25984343|PubMed=27397505|PubMed=30894373|PubMed=31068700|PubMed=31978347	Cancer cell line
1429	CVCL_1349	KYSE-180	KYSE 180|KYSE180|Kyse180|KY180	PubMed=1728357|PubMed=7913084|PubMed=8575860|PubMed=9033652|PubMed=11092977|PubMed=15172977|PubMed=16045545|PubMed=20215515|PubMed=22460905|PubMed=25485619|PubMed=27397505|PubMed=30894373|PubMed=31068700|PubMed=31978347	Cancer cell line
1430	CVCL_1350	KYSE-270	KYSE 270|KYSE270|Kyse270|KY-270	PubMed=1728357|PubMed=7913084|PubMed=11092977|PubMed=15172977|PubMed=16045545|PubMed=20164919|PubMed=20215515|PubMed=22460905|PubMed=25485619|PubMed=27397505|PubMed=30894373|PubMed=31068700	Cancer cell line
1431	CVCL_1351	KYSE-30	KYSE 30|KYSE30|Kyse30|KYSE0030	PubMed=1728357|PubMed=7913084|PubMed=8575860|PubMed=9033652|PubMed=11092977|PubMed=11520067|PubMed=12963126|PubMed=15172977|PubMed=16045545|PubMed=16364037|PubMed=20215515|PubMed=21191746|PubMed=22460905|PubMed=25485619|PubMed=25984343|PubMed=30894373|PubMed=31068700|PubMed=31978347	Cancer cell line
1432	CVCL_1352	KYSE-410	KYSE 410|KYSE410|Kyse410|KYSE0410	PubMed=1728357|PubMed=7913084|PubMed=9033652|PubMed=11092977|PubMed=11520067|PubMed=12963126|PubMed=15172977|PubMed=16045545|PubMed=20164919|PubMed=20215515|PubMed=22460905|PubMed=26699196|PubMed=27397505|PubMed=30894373|PubMed=31068700|PubMed=31978347	Cancer cell line
1433	CVCL_1353	KYSE-450	KYSE 450|KYSE450|Kyse450	PubMed=1728357|PubMed=7913084|PubMed=8575860|PubMed=9033652|PubMed=11092977|PubMed=15172977|PubMed=16045545|PubMed=20164919|PubMed=20215515|PubMed=22460905|PubMed=25485619|PubMed=25984343|PubMed=26512696|PubMed=27397505|PubMed=30894373|PubMed=31068700|PubMed=31978347	Cancer cell line
1434	CVCL_1354	KYSE-510	KYSE 510|Kyse-510|KYSE510|Kyse510	PubMed=1728357|PubMed=7913084|PubMed=8575860|PubMed=9033652|PubMed=11092977|PubMed=15172977|PubMed=16045545|PubMed=20164919|PubMed=20215515|PubMed=22460905|PubMed=25485619|PubMed=25984343|PubMed=27397505|PubMed=30894373|PubMed=31068700|PubMed=31978347	Cancer cell line
1435	CVCL_1355	KYSE-520	KYSE 520|KYSE520|Kyse520|KYSE0520	PubMed=1728357|PubMed=7913084|PubMed=8575860|PubMed=9033652|PubMed=11092977|PubMed=11520067|PubMed=12963126|PubMed=15172977|PubMed=16045545|PubMed=20164919|PubMed=20215515|PubMed=22460905|PubMed=25485619|PubMed=27397505|PubMed=30894373|PubMed=31068700	Cancer cell line
1436	CVCL_1356	KYSE-70	KYSE 70|KYSE70|Kyse70|KY70	PubMed=1728357|PubMed=7913084|PubMed=8575860|PubMed=9033652|PubMed=11092977|PubMed=15172977|PubMed=16045545|PubMed=20164919|PubMed=20215515|PubMed=21191746|PubMed=22460905|PubMed=25485619|PubMed=26512696|PubMed=27397505|PubMed=30894373|PubMed=31068700|PubMed=31978347	Cancer cell line
1437	CVCL_1357	L-363	L 363|L363	DOI=10.1016/B978-0-12-221970-2.50457-5|PubMed=207377|PubMed=2537114|PubMed=10087940|PubMed=10583232|PubMed=10936422|PubMed=11157491|PubMed=15215163|PubMed=16956823|PubMed=17692805|PubMed=18647998|PubMed=20164919|PubMed=21173094|PubMed=22460905|PubMed=23074853|PubMed=25485619|PubMed=25688540|PubMed=25984343|PubMed=27397505|PubMed=28196595|PubMed=30285677|PubMed=30545397|PubMed=30894373|PubMed=3106…	Cancer cell line
1438	CVCL_1358	KYSE-170	KYSE 170|KYSE170|KYSE0170	PubMed=1728357|PubMed=7913084|PubMed=8575860|PubMed=9033652|PubMed=11092977|PubMed=11520067|PubMed=15172977|PubMed=16045545|PubMed=16832412	Cancer cell line
1439	CVCL_1359	KYSE-220	KYSE 220|KYSE220|KY-220	PubMed=1728357|PubMed=7913084|PubMed=8575860|PubMed=9033652|PubMed=11092977|PubMed=15172977|PubMed=16045545|PubMed=20215515|PubMed=27397505|PubMed=30894373	Cancer cell line
1440	CVCL_1360	KYSE-50	KYSE 50|KYSE50|KY-50	PubMed=1728357|PubMed=7913084|PubMed=9033652|PubMed=20215515|PubMed=27397505|PubMed=30894373	Cancer cell line
1441	CVCL_1361	L-428	L 428|L428	DOI=10.1016/B978-0-12-221970-2.50457-5|PubMed=2690233|PubMed=2898211|PubMed=3713248|PubMed=8558920|PubMed=6303739|PubMed=6305805|PubMed=7216541|PubMed=7276066|PubMed=8547074|PubMed=9685479|PubMed=11021758|PubMed=17065008|PubMed=20164919|PubMed=20215515|PubMed=22460905|PubMed=25355872|PubMed=25894527|PubMed=27397505|PubMed=29533902|PubMed=30285677|PubMed=30894373|PubMed=31068700|PubMed=31160637|Pu…	Cancer cell line
1442	CVCL_1362	L-540	L 540|L540	DOI=10.1016/B978-0-12-221970-2.50457-5|PubMed=2690233|PubMed=6303739|PubMed=6305805|PubMed=7276066|PubMed=7530238|PubMed=8558920|PubMed=11021758|PubMed=12581897|PubMed=17065008|PubMed=20164919|PubMed=22460905|PubMed=25355872|PubMed=25894527|PubMed=27397505|PubMed=29533902|PubMed=30285677|PubMed=30894373|PubMed=31068700	Cancer cell line
1443	CVCL_1363	LA-N-6	LAN-6|LAN6|LA-N-6(OAN)	DOI=10.1007/0-306-46872-7_2|PubMed=8242562|PubMed=11507071|PubMed=15150091|PubMed=15720811|PubMed=16822308|PubMed=18724359|PubMed=20164919|PubMed=23202128|PubMed=24792489|PubMed=25884760|PubMed=27397505|PubMed=28350380|PubMed=30894373	Cancer cell line
1444	CVCL_1364	LB1047-RCC	LB1047RCC|LB1047	PubMed=10074909|PubMed=11369790|PubMed=20164919|PubMed=27397505|PubMed=28489074|PubMed=30894373	Cancer cell line
1445	CVCL_1365	LB2241-RCC	LB2241RCC	PubMed=27397505|PubMed=28489074|PubMed=30894373	Cancer cell line
1446	CVCL_1366	LB2518-MEL	LB2518MEL	PubMed=14762065|PubMed=20164919|PubMed=27397505|PubMed=30894373	Cancer cell line
1447	CVCL_1367	LB373-MEL-D	LB373MELD	PubMed=20164919|PubMed=27397505|PubMed=30894373	Cancer cell line
1448	CVCL_1368	LB647-SCLC	LB647SCLC	PubMed=20164919|PubMed=27397505|PubMed=30894373	Cancer cell line
1449	CVCL_1369	LB771-HNC	LB771-HNSCC|LB771HNC|LB771-ORL	PubMed=20164919|PubMed=27397505|PubMed=30894373	Cancer cell line
1450	CVCL_1370	LB831-BLC	LB831BLC|LB831	PubMed=9637538|PubMed=11051255|PubMed=20164919|PubMed=27397505|PubMed=29732388|PubMed=30894373	Cancer cell line
1451	CVCL_1371	LB996-RCC	LB996RCC|LB996	PubMed=10074909|PubMed=14762065|PubMed=20164919|PubMed=27397505|PubMed=28489074|PubMed=30894373	Cancer cell line
1452	CVCL_1372	LC-1F	LC1F|Lung cancer-1/squamous, floating variant	PubMed=24002593|PubMed=30894373|PubMed=31068700	Cancer cell line
1453	CVCL_1373	LC-2/ad	LC-2-Ad|LC-2-ad|LC-2 ad|LC2/Ad|LC2/AD	PubMed=8291444|PubMed=8348978|PubMed=16105816|PubMed=20164919|PubMed=22313637|PubMed=23154560|PubMed=23578175|PubMed=27397505|PubMed=30894373	Cancer cell line
1454	CVCL_1374	LC4-1		PubMed=3115091|PubMed=14504097|PubMed=20164919|PubMed=20215515|PubMed=27397505|PubMed=30894373	Cancer cell line
1455	CVCL_1375	LCLC-103H	LCLC103H|Large Cell Lung Cancer-103H	PubMed=1845952|PubMed=2473086|PubMed=2840315|PubMed=20215515|PubMed=22460905|PubMed=25485619|PubMed=27397505|PubMed=30894373|PubMed=31068700|PubMed=31978347	Cancer cell line
1456	CVCL_1376	LCLC-97TM1	LCLC97TM1	PubMed=2840315|PubMed=20164919|PubMed=22460905|PubMed=25485619|PubMed=26361996|PubMed=27397505|PubMed=30894373|PubMed=31068700	Cancer cell line
1457	CVCL_1377	LK-2	LK 2|LK2	PubMed=9290701|PubMed=10358721|PubMed=14581340|PubMed=15746151|PubMed=16105816|PubMed=19472407|PubMed=20164919|PubMed=20215515|PubMed=22313637|PubMed=22460905|PubMed=24002593|PubMed=25984343|PubMed=27397505|PubMed=30894373|PubMed=31068700|PubMed=31978347	Cancer cell line
1458	CVCL_1378	LN-405	LN 405|LN405	PubMed=10416987|PubMed=20164919|PubMed=21406405|PubMed=22570425|PubMed=27397505|PubMed=30894373	Cancer cell line
1459	CVCL_1379	LNCaP clone FGC	LNCaP-Clone-FGC|LNCaP.FGC|LNCaP-FGC|LNCaP FGC|LNCaP-ATCC	PubMed=8104329|PubMed=11172901|PubMed=12725112|PubMed=15389782|PubMed=15833837|PubMed=20164919|PubMed=20215515|PubMed=22460905|PubMed=23325432|PubMed=27397505|PubMed=28145883|PubMed=30894373|PubMed=31068700|PubMed=31395879|PubMed=31978347	Cancer cell line
1460	CVCL_1380	Loucy	LOUCY	DOI=10.1016/B978-0-12-221970-2.50457-5|PubMed=2208060|PubMed=15472075|PubMed=17170727|PubMed=19166587|PubMed=20164919|PubMed=22460905|PubMed=22675565|PubMed=27397505|PubMed=30285677|PubMed=30894373|PubMed=31068700	Cancer cell line
1461	CVCL_1381	LOX-IMVI	LOX/IMVI|LOX IMVI|LOXIM-VI|LOXIMVI|LOX	PubMed=2041050|PubMed=3346110|PubMed=3335022|PubMed=7999427|PubMed=10700174|PubMed=12068308|PubMed=15748285|PubMed=17088437|PubMed=19372543|PubMed=19727395|PubMed=20164919|PubMed=22336246|PubMed=22384151|PubMed=22460905|PubMed=22628656|PubMed=23856246|PubMed=23933261|PubMed=24279929|PubMed=24670534|PubMed=25485619|PubMed=27377824|PubMed=27397505|PubMed=27807467|PubMed=30894373|PubMed=31068700|Pub…	Cancer cell line
1462	CVCL_1382	LS1034	LS 1034|LS-1034	PubMed=1389533|PubMed=1617643|PubMed=8464898|PubMed=8895552|PubMed=9000147|PubMed=9000572|PubMed=10737795|PubMed=11414198|PubMed=11526487|PubMed=16418264|PubMed=16969076|PubMed=18258742|PubMed=20164919|PubMed=20215515|PubMed=20570890|PubMed=20606684|PubMed=22460905|PubMed=23932154|PubMed=24042735|PubMed=25485619|PubMed=25926053|PubMed=27397505|PubMed=28683746|PubMed=28854368|PubMed=29101300|PubMe…	Cancer cell line
1463	CVCL_1383	LS123	Ls123|LS 123|LS-123	PubMed=16418264|PubMed=18258742|PubMed=20164919|PubMed=20215515|PubMed=20606684|PubMed=22460905|PubMed=27397505|PubMed=25926053|PubMed=28196595|PubMed=28854368|PubMed=29101300|PubMed=29444439|PubMed=30894373|PubMed=31068700	Cancer cell line
1464	CVCL_1384	LS174T	Ls174T|LS174t|Ls-174-T|LS-174-T|LS 174 T|LS-174T|Ls-174T|LS 174T|LS-174|LS174	Patent=US4228236|PubMed=327080|PubMed=833871|PubMed=1262041|PubMed=3335022|PubMed=3349466|PubMed=3518877|PubMed=6652615|PubMed=6935474|PubMed=7459858|PubMed=8422623|PubMed=8464898|PubMed=8895552|PubMed=9000147|PubMed=9290701|PubMed=9294210|PubMed=10674020|PubMed=10737795|PubMed=11226274|PubMed=11414198|PubMed=11526487|PubMed=12068308|PubMed=15900046|PubMed=16418264|PubMed=16854228|PubMed=18258742…	Cancer cell line
1465	CVCL_1385	LS411N	LS-411N|LS-411|LS 411|LS411	PubMed=1389533|PubMed=1617643|PubMed=8464898|PubMed=8895552|PubMed=10737795|PubMed=11226274|PubMed=11414198|PubMed=12068308|PubMed=16418264|PubMed=16854228|PubMed=18258742|PubMed=19927377|PubMed=20164919|PubMed=20570890|PubMed=20606684|PubMed=22460905|PubMed=23272949|PubMed=23932154|PubMed=24755471|PubMed=25926053|PubMed=25984343|PubMed=26537799|PubMed=27397505|PubMed=28196595|PubMed=28854368|Pub…	Cancer cell line
1466	CVCL_1386	LS513	LS-513|LS 513	PubMed=1389533|PubMed=1617643|PubMed=8895552|PubMed=9000147|PubMed=9000572|PubMed=11414198|PubMed=11526487|PubMed=12068308|PubMed=16418264|PubMed=16854228|PubMed=18258742|PubMed=20164919|PubMed=20570890|PubMed=20606684|PubMed=22460905|PubMed=23272949|PubMed=23932154|PubMed=24755471|PubMed=25926053|PubMed=25984343|PubMed=27397505|PubMed=28854368|PubMed=29101300|PubMed=29444439|PubMed=30894373|PubM…	Cancer cell line
1467	CVCL_1387	Lu-134-A	Lu-134-a|LU-134-A|LU-134A|Lu-134A|Lu134A|LU-134|Lu-134|Lu134|NCC-c-Lu-134-A-H|Lu-134-A-H|LU-134-A-H|Lu-134-AH|LU-134-AH|Lu134-A-H|Lu134AH	DOI=10.5795/jjscc.24.451|PubMed=1312700|PubMed=1847845|PubMed=3022030|PubMed=6098504|PubMed=8286010|PubMed=9413215|PubMed=10358721|PubMed=11005564|PubMed=12107105|PubMed=15016488|PubMed=19472407|PubMed=20164919|PubMed=23716474|PubMed=27397505|PubMed=30894373	Cancer cell line
1468	CVCL_1388	Lu-134-B	NCC-c-Lu-134-B-S|Lu-134-b|LU-134-B|LU-134B|Lu-134B|Lu134B	DOI=10.5795/jjscc.24.451|PubMed=3022030|PubMed=6098504|PubMed=12107105|PubMed=19394761|PubMed=20215515	Cancer cell line
1469	CVCL_1389	Lu-135	NCC-c-Lu-135|LU-135|LU135|Lu135	PubMed=1312700|PubMed=1847845|PubMed=3022030|PubMed=11005564|PubMed=12107105|PubMed=19472407|PubMed=20164919|PubMed=23716474|PubMed=27397505|PubMed=30894373	Cancer cell line
1470	CVCL_1390	Lu-139	NCC-c-Lu-139|LU-139|Lu139|LU139	PubMed=1312700|PubMed=1847845|PubMed=3022030|PubMed=11005564|PubMed=12107105|PubMed=15901131|PubMed=19472407|PubMed=20164919|PubMed=23716474|PubMed=27397505|PubMed=30894373	Cancer cell line
1471	CVCL_1391	Lu-165	LU-165|LU165	PubMed=8071114|PubMed=12107105|PubMed=20164919|PubMed=27397505|PubMed=30894373	Cancer cell line
1472	CVCL_1392	Lu-65	LU-65M|LU-65|LU65|Lu65|C-Lu-65|C-Lu65	PubMed=3935627|PubMed=7116286|PubMed=9290701|PubMed=11005564|PubMed=12068308|PubMed=12569360|PubMed=15746151|PubMed=16105816|PubMed=19472407|PubMed=20164919|PubMed=20215515|PubMed=22460905|PubMed=27397505|PubMed=29444439|PubMed=30894373|PubMed=31068700|PubMed=31978347	Cancer cell line
1473	CVCL_1393	Lu-99A	LU-99A|Lu99A|LU99A	PubMed=9023415|PubMed=9290701|PubMed=15746151|PubMed=19472407|PubMed=20164919|PubMed=20215515|PubMed=27397505|PubMed=29444439|PubMed=30894373	Cancer cell line
1474	CVCL_1394	LXF 289	LXF289|LXF-289|LXF 289L	PubMed=20164919|PubMed=22460905|PubMed=25485619|PubMed=27397505|PubMed=30894373|PubMed=31068700|PubMed=31978347	Cancer cell line
1475	CVCL_1395	M14	M14-MEL|UCLA-SO-M14|UCLA SO M14|UCLA-SO-14|Melanoma 14|M-14	DOI=10.4172/2157-7145.S2-005|PubMed=204583|PubMed=954005|PubMed=945229|PubMed=1260767|PubMed=1918136|PubMed=2041050|PubMed=2060184|PubMed=3046746|PubMed=3658923|PubMed=3674770|PubMed=6470027|PubMed=6876798|PubMed=8618233|PubMed=10700174|PubMed=12068308|PubMed=15748285|PubMed=17088437|PubMed=18277095|PubMed=19372543|PubMed=19549886|PubMed=19727395|PubMed=19799798|PubMed=21863025|PubMed=22384151|Pu…	Cancer cell line
1476	CVCL_1396	MC-1010	MC1010	Patent=US5804443|PubMed=167748|PubMed=8594420|PubMed=20164919|PubMed=30894373	Cancer cell line
1477	CVCL_1397	MC/CAR	MC-CAR|MCCAR	Patent=US4434230|PubMed=2537114|PubMed=10516762|PubMed=10936422|PubMed=12068308|PubMed=20164919|PubMed=20215515|PubMed=27397505|PubMed=30894373	Transformed cell line
1478	CVCL_1398	SK-N-MC-IXC	MC-IXC|MCIXC	PubMed=4748425|PubMed=20164919|PubMed=20215515|PubMed=27397505|PubMed=30894373	Cancer cell line
1479	CVCL_1399	MC116	MC-116|MC 116	DOI=10.1016/B978-0-12-221970-2.50457-5|PubMed=2052620|PubMed=3080238|PubMed=6243721|PubMed=6243722|PubMed=6265077|PubMed=6286763|PubMed=7757991|PubMed=8316623|PubMed=8344493|PubMed=8515068|PubMed=8558920|PubMed=9473234|PubMed=20164919|PubMed=20215515|PubMed=22460905|PubMed=25355872|PubMed=25485619|PubMed=27397505|PubMed=28196595|PubMed=30285677|PubMed=30894373|PubMed=31068700	Cancer cell line
1480	CVCL_1400	MDA-MB-175-VII	MDA MB 175 VII|MDA-MB-175VII|MDAMB175VII|MDA-MB-175|MDAMB175|MDA-175|MDA175|MD Anderson-Metastatic Breast-175-VIII	DOI=10.1016/B978-0-12-333530-2.50009-5|PubMed=730202|PubMed=3518877|PubMed=4412247|PubMed=11044355|PubMed=12353263|PubMed=12800145|PubMed=15677628|PubMed=16397213|PubMed=16541312|PubMed=17157791|PubMed=19582160|PubMed=19593635|PubMed=20070913|PubMed=20164919|PubMed=20215515|PubMed=22460905|PubMed=23601657|PubMed=24094812|PubMed=24176112|PubMed=25485619|PubMed=25960936|PubMed=28196595|PubMed=28889…	Cancer cell line
1481	CVCL_1401	ME-180	Me-180|ME 180|ME180	DOI=10.1007/978-1-4757-1647-4_13|PubMed=327080|PubMed=833871|PubMed=2990217|PubMed=3371749|PubMed=3518877|PubMed=4317734|PubMed=6220172|PubMed=6500159|PubMed=6582512|PubMed=7017212|PubMed=7459858|PubMed=7751322|PubMed=8380785|PubMed=8931502|PubMed=9290701|PubMed=9887230|PubMed=15531914|PubMed=17325662|PubMed=20164919|PubMed=20215515|PubMed=22710073|PubMed=24134916|PubMed=25485619|PubMed=27397505|…	Cancer cell line
1482	CVCL_1402	Mel Ho	MEL HO|MEL-HO|MEL-Ho|Mel-HO|MelHo|MELHO|Ho	PubMed=6895502|PubMed=10508494|PubMed=20143388|PubMed=20164919|PubMed=22170099|PubMed=22460905|PubMed=25485619|PubMed=27397505|PubMed=30894373|PubMed=31068700	Cancer cell line
1483	CVCL_1403	Mel JuSo	MEL-Juso|MEL-JUSO|Mel-Juso|Mel Juso|MelJuSo|JuSo	PubMed=2174414|PubMed=6895502|PubMed=10766161|PubMed=15009714|PubMed=18698037|PubMed=20164919|PubMed=22460905|PubMed=27397505|PubMed=30894373|PubMed=31068700|PubMed=31978347	Cancer cell line
1484	CVCL_1404	MES-SA	MESSA	PubMed=6883344|PubMed=15816562|PubMed=20164919|PubMed=20215515|PubMed=22889595|PubMed=26351324|PubMed=27397505|PubMed=28196595|PubMed=30894373|PubMed=31068700	Cancer cell line
1485	CVCL_1405	MFE-280	MFE 280|MFE280	PubMed=9615781|PubMed=9620227|PubMed=20164919|PubMed=22460905|PubMed=27397505|PubMed=28196595|PubMed=30894373|PubMed=31068700|PubMed=31395879|PubMed=31978347	Cancer cell line
1486	CVCL_1406	MFE-296	MFE 296|MFE296	PubMed=8150529|PubMed=9620227|PubMed=20164919|PubMed=22460905|PubMed=27397505|PubMed=28196595|PubMed=30894373|PubMed=31068700|PubMed=31978347	Cancer cell line
1487	CVCL_1407	MFH-ino	MFH-INO	PubMed=1653597|PubMed=20164919|PubMed=27397505|PubMed=30894373	Cancer cell line
1488	CVCL_1408	MFM-223	MFM223	DOI=10.1016/B978-0-12-333530-2.50009-5|PubMed=1913690|PubMed=20164919|PubMed=22414580|PubMed=24176112|PubMed=25485619|PubMed=27397505|PubMed=28196595|PubMed=30894373	Cancer cell line
1489	CVCL_1409	MHH-CALL-2	Mhh-Call 2|MHH-CALL2|MHHCALL2	DOI=10.1016/B978-0-12-221970-2.50457-5|PubMed=9067587|PubMed=15843827|PubMed=16408098|PubMed=20164919|PubMed=22460905|PubMed=27397505|PubMed=30285677|PubMed=30894373|PubMed=31068700	Cancer cell line
1490	CVCL_1410	MHH-CALL-4	MHH-CALL4|MHHCALL4	DOI=10.1016/B978-0-12-221970-2.50457-5|PubMed=15843827|PubMed=16408098|PubMed=20164919|PubMed=22460905|PubMed=27397505|PubMed=30285677|PubMed=30894373|PubMed=31068700	Cancer cell line
1491	CVCL_1411	MHH-ES-1	MHH-ES1|MHHES1	DOI=10.1016/0165-4608(89)90568-2|PubMed=20164919|PubMed=22142829|PubMed=22460905|PubMed=25223734|PubMed=25485619|PubMed=27397505|PubMed=30894373|PubMed=31068700	Cancer cell line
1492	CVCL_1412	MHH-NB-11	MHH-NB11|MHHNB11	DOI=10.1016/B978-0-12-333530-2.50006-X|PubMed=3218965|PubMed=20164919|PubMed=22460905|PubMed=25485619|PubMed=27397505|PubMed=30894373|PubMed=31068700	Cancer cell line
1493	CVCL_1413	MHH-PREB-1	MHHPREB1	PubMed=9067587|PubMed=20164919|PubMed=20215515|PubMed=25485619|PubMed=27397505|PubMed=28196595|PubMed=30894373	Cancer cell line
1494	CVCL_1414	MJ	G11	Patent=US4743678|PubMed=6604130|PubMed=7662981|PubMed=20164919|PubMed=20215515|PubMed=22460905|PubMed=25355872|PubMed=30285677|PubMed=30894373|PubMed=31068700	Cancer cell line
1495	CVCL_1415	MKN1	MKN-1	DOI=10.1016/B978-0-12-333530-2.50014-9|PubMed=1370612|PubMed=1778766|PubMed=1933850|PubMed=6862145|PubMed=9290701|PubMed=11107048|PubMed=15723654|PubMed=15767549|PubMed=15900046|PubMed=20164919|PubMed=20215515|PubMed=22336246|PubMed=22460905|PubMed=24807215|PubMed=25485619|PubMed=25960936|PubMed=27397505|PubMed=28196595|PubMed=30894373|PubMed=31068700|PubMed=31978347	Cancer cell line
1496	CVCL_1416	MKN28	MKN-28|MKN 28	DOI=10.1016/B978-0-12-333530-2.50014-9|PubMed=1370612|PubMed=1933850|PubMed=3962675|PubMed=3986962|PubMed=6862145|PubMed=9023415|PubMed=9290701|PubMed=11107048|PubMed=15723654|PubMed=15767549|PubMed=15900046|PubMed=15901131|PubMed=20143388|PubMed=20164919|PubMed=22336246|PubMed=22490663|PubMed=23671654|PubMed=25960936|PubMed=27397505|PubMed=29717028|PubMed=30894373	Cancer cell line
1497	CVCL_1417	MKN7	MKN-7|MKN 7	DOI=10.1016/B978-0-12-333530-2.50014-9|PubMed=1933850|PubMed=3962675|PubMed=6862145|PubMed=11107048|PubMed=15723654|PubMed=15767549|PubMed=15900046|PubMed=20164919|PubMed=20215515|PubMed=22336246|PubMed=22460905|PubMed=24807215|PubMed=25485619|PubMed=25984343|PubMed=27397505|PubMed=30894373|PubMed=31068700|PubMed=31978347	Cancer cell line
1498	CVCL_1418	ML-2	ML2	DOI=10.1016/B978-0-12-221970-2.50457-5|PubMed=3458526|PubMed=6091813|PubMed=14671638|PubMed=15843827|PubMed=16408098|PubMed=16969076|PubMed=20164919|PubMed=20215515|PubMed=25485619|PubMed=27397505|PubMed=30894373	Cancer cell line
1499	CVCL_1419	MLMA		PubMed=20164919|PubMed=20215515|PubMed=27397505|PubMed=30894373	Cancer cell line
1500	CVCL_1420	MMAc-SF	MMAC-SF|MMAc.SF|MMAc-Serum Free	PubMed=20164919|PubMed=27397505|PubMed=30894373	Cancer cell line
1501	CVCL_1421	MN-60	MN 60|MN60	DOI=10.1016/B978-0-12-221970-2.50457-5|PubMed=6296550|PubMed=15843827|PubMed=16408098|PubMed=20164919|PubMed=27397505|PubMed=28196595|PubMed=30894373|PubMed=31068700	Cancer cell line
1502	CVCL_1422	MOLT-13	Molt-13|MOLT 13|Molt 13|MOLT13|Molt13	DOI=10.1016/B978-0-12-221970-2.50457-5|PubMed=2784121|PubMed=8127147|PubMed=8641406|PubMed=11021758|PubMed=15472075|PubMed=17170727|PubMed=20164919|PubMed=22460905|PubMed=27397505|PubMed=30285677|PubMed=30894373|PubMed=31068700	Cancer cell line
1503	CVCL_1423	MOLT-14	Molt-14|MOLT 14|Molt 14|MOLT14|Molt14	DOI=10.1016/B978-0-12-221970-2.50457-5|PubMed=2784121	Cancer cell line
1504	CVCL_1424	MOLT-16	Molt-16|MOLT 16|MOLT16|Molt16	DOI=10.1016/B978-0-12-221970-2.50457-5|PubMed=2144611|PubMed=2784121|PubMed=9408752|PubMed=9510473|PubMed=9933131|PubMed=15472075|PubMed=15843827|PubMed=17170727|PubMed=20164919|PubMed=20215515|PubMed=22460905|PubMed=22675565|PubMed=27397505|PubMed=30285677|PubMed=30894373|PubMed=31068700	Cancer cell line
1505	CVCL_1425	Mono-Mac-1	MONO-MAC-1|Mono Mac 1|Monomac-1|MONOMAC-1|MonoMac1|MONOMAC1|MM1	DOI=10.1016/B978-0-12-221970-2.50457-5|PubMed=3162233|PubMed=9150350|PubMed=11129653|PubMed=16142349|PubMed=22460905|PubMed=25984343|PubMed=27397505|PubMed=30285677|PubMed=30894373|PubMed=31068700|PubMed=31978347	Cancer cell line
1506	CVCL_1426	Mono-Mac-6	MONO-MAC-6|Mono-mac-6|MONO-MAC 6|Mono Mac 6|Mono Mac6|MonoMac 6|MonoMac6|MONOMAC6|MM6	DOI=10.1016/B978-0-12-221970-2.50457-5|PubMed=3162233|PubMed=7833491|PubMed=14671638|PubMed=15843827|PubMed=16408098|PubMed=20164919|PubMed=22460905|PubMed=25984343|PubMed=27397505|PubMed=30285677|PubMed=30894373|PubMed=31068700|PubMed=31160637|PubMed=31978347	Cancer cell line
1507	CVCL_1427	MPP 89	MPP-89|MPP89	PubMed=10232421|PubMed=20164919|PubMed=22460905|PubMed=27397505|PubMed=30894373|PubMed=31068700|PubMed=31395879	Cancer cell line
1508	CVCL_1428	MRK-nu-1	MRK-NU-1|MRK-nu-I|Mrk-nu1|MRKnu-1|MRKnu1|MRKNU1	CelloPub=CLPUB00083|PubMed=518958|PubMed=9290701|PubMed=15900046|PubMed=20164919|PubMed=20215515|PubMed=27397505|PubMed=30894373	Cancer cell line
1509	CVCL_1429	MS-1 [Human lung carcinoma]	MS-1-L|MS1|Ms1	PubMed=9183634|PubMed=15016488|PubMed=15901131|PubMed=20164919|PubMed=20215515|PubMed=22313637|PubMed=27397505|PubMed=30894373	Cancer cell line
1510	CVCL_1430	MSTO-211H	MSTO-211 H|MSTO211H|MSTO-211|211H|MeSoTheliOma-211H	PubMed=2840315|PubMed=15920167|PubMed=16630136|PubMed=17270034|PubMed=20215515|PubMed=21245096|PubMed=21642991|PubMed=22460905|PubMed=24926545|PubMed=25902174|PubMed=26011428|PubMed=27397505|PubMed=28553954|PubMed=30894373|PubMed=31068700|PubMed=31978347	Cancer cell line
1511	CVCL_1431	MUTZ-1	Mutz-1|MUTZ1|Menschliche Und Tierische Zellkulture-1	DOI=10.1016/B978-0-12-221970-2.50457-5|PubMed=9067587|PubMed=9168445|PubMed=19344951|PubMed=20164919	Cancer cell line
1512	CVCL_1432	MUTZ-2	MUTZ2|Mutz2|Menschliche Und Tierische Zellkulture-2	DOI=10.1016/B978-0-12-221970-2.50457-5|PubMed=8667638|PubMed=9096695|PubMed=10637496	Cancer cell line
1513	CVCL_1433	MUTZ-3	Mutz-3|MUTZ3|Mutz3|Menschliche Und Tierische Zellkulture-3	DOI=10.1016/B978-0-12-221970-2.50457-5|Patent=US8455253|PubMed=8667638|PubMed=9096695|PubMed=12091369|PubMed=16408098|PubMed=16423051|PubMed=17533051|PubMed=30285677|PubMed=31068700|PubMed=31160637	Cancer cell line
1514	CVCL_1434	MZ-PC-1	MZPC-1|MZ1-PC|MZ1PC	DOI=10.4172/2324-9293.1000104|PubMed=7599790|PubMed=20164919|PubMed=27397505|PubMed=29444439|PubMed=30894373	Cancer cell line
1515	CVCL_1435	MZ-MEL-2	Mz-Mel-2|MZ Mel 2|MZ-2 Mel|MZ2-MEL|MZ2-Mel|MZ2MEL	PubMed=9637538|PubMed=20164919|PubMed=25728708|PubMed=27397505|PubMed=30894373	Cancer cell line
1516	CVCL_1436	MZ-MEL-7	MZ-Mel-7|MZ7-MEL|MZ7-mel|MZ7MEL|MZ7	PubMed=16247014|PubMed=20164919|PubMed=27397505|PubMed=30894373	Cancer cell line
1517	CVCL_1438	Malme-3M	MALME-3M|MALME 3M|Malme-3 M|MALME.3M|Malme3M|MALME3M	DOI=10.1007/978-1-4757-1647-4_5|PubMed=327080|PubMed=833871|PubMed=2041050|PubMed=3335022|PubMed=3518877|PubMed=6935474|PubMed=7017212|PubMed=7459858|PubMed=7999427|PubMed=10700174|PubMed=12068308|PubMed=15009714|PubMed=17088437|PubMed=19372543|PubMed=20164919|PubMed=20215515|PubMed=22384151|PubMed=22460905|PubMed=22628656|PubMed=23285177|PubMed=23856246|PubMed=23933261|PubMed=24279929|PubMed=245…	Cancer cell line
1518	CVCL_1439	Mo	MO|Mo-T|Mo T|MoT	CelloPub=CLPUB00468|Patent=US4438032|PubMed=305224|PubMed=6600440|PubMed=6984393|PubMed=6987658|PubMed=27397505|PubMed=30894373	Cancer cell line
1519	CVCL_1440	NB1	NB-1|NB-I|NB 1	CelloPub=CLPUB00086|PubMed=174024|PubMed=201151|PubMed=590688|PubMed=4144593|PubMed=9290701|PubMed=11129446|PubMed=12210830|PubMed=12702577|PubMed=18923524|PubMed=20164919|PubMed=22460905|PubMed=27397505|PubMed=28350380|PubMed=30894373|PubMed=31068700	Cancer cell line
1520	CVCL_1441	SJNB-10	SJ-NB-10|SJNB10|NB10|NB10-DH	DOI=10.1007/0-306-46872-7_2|PubMed=8516298|PubMed=10935473|PubMed=20164919|PubMed=22213050|PubMed=27397505|PubMed=30894373	Cancer cell line
1521	CVCL_1442	SJNB-12	SJ-NB-12|SJNB12|NB12	DOI=10.1007/0-306-46872-7_2|PubMed=7838528|PubMed=9516836|PubMed=10935473|PubMed=11550280|PubMed=20164919|PubMed=22213050|PubMed=27397505|PubMed=30894373	Cancer cell line
1522	CVCL_1443	SJNB-13	SJNB13|NB13|NB13-DH	DOI=10.1007/0-306-46872-7_2|PubMed=8516298|PubMed=10935473|PubMed=20164919|PubMed=27397505|PubMed=30894373	Cancer cell line
1523	CVCL_1444	SJNB-14	SJNB14|NB14|NB14-DH|NCC	DOI=10.1007/0-306-46872-7_2|PubMed=922665|PubMed=6171342|PubMed=8516298|PubMed=10935473|PubMed=20164919|PubMed=27397505|PubMed=30894373	Cancer cell line
1524	CVCL_1445	SJNB-17	SJNB17|NB17|NB17-DH	DOI=10.1007/0-306-46872-7_2|PubMed=10935473|PubMed=20164919|PubMed=27397505|PubMed=30894373	Cancer cell line
1525	CVCL_1448	NB69	NB-69|NB_69|NB 69|NB69-RIKEN	DOI=10.1007/0-306-46872-7_2|DOI=10.1016/B978-0-12-333530-2.50006-X|PubMed=16822308|PubMed=18923524|PubMed=20164919|PubMed=20215515|PubMed=23202128|PubMed=27397505|PubMed=28350380|PubMed=30894373	Cancer cell line
1526	CVCL_1450	NBsusSR	NBSUSSR	PubMed=20164919|PubMed=30894373	Cancer cell line
1527	CVCL_1451	NCC-IT	NCCIT	PubMed=2842544|PubMed=9331070|PubMed=20164919|PubMed=27397505|PubMed=30894373|PubMed=31500094	Cancer cell line
1528	CVCL_1452	NCI-ADR-RES	NCI/ADR-RES|NCIADR.RES|NCI/ADRRES|NCIADRRES|ADR-RES|MCF-7/ADR|MCF-7/ADR-RES|MCF-7/AdrR|MCF-7/Adr|MCF-7/adr|MCF-7ADR|MCF7ADR|OVCAR-8/ADR|OVCAR8/ADR	DOI=10.4172/2157-7145.S2-005|PubMed=9625176|PubMed=10700174|PubMed=15748285|PubMed=16504380|PubMed=17088437|PubMed=19372543|PubMed=20143388|PubMed=21116879|PubMed=22384151|PubMed=22628656|PubMed=23933261|PubMed=24279929|PubMed=24670534|PubMed=27377824|PubMed=27807467	Cancer cell line
1529	CVCL_1453	NCI-H1048	H1048|H-1048|NCIH1048	PubMed=1312696|PubMed=1563005|PubMed=1565469|PubMed=2569043|PubMed=8806092|PubMed=8806103|PubMed=11030152|PubMed=17426248|PubMed=20164919|PubMed=20215515|PubMed=20679594|PubMed=22460905|PubMed=25485619|PubMed=27397505|PubMed=28196595|PubMed=30894373|PubMed=31068700|PubMed=31978347	Cancer cell line
1530	CVCL_1454	NCI-H1092	H1092|H-1092|NCIH1092	PubMed=1312696|PubMed=1563005|PubMed=1565469|PubMed=8626706|PubMed=8806092|PubMed=8806103|PubMed=11030152|PubMed=20164919|PubMed=20215515|PubMed=22460905|PubMed=22961666|PubMed=25485619|PubMed=25960936|PubMed=27397505|PubMed=30894373|PubMed=31068700	Cancer cell line
1531	CVCL_1455	NCI-H1105	H1105|H-1105|NCIH1105	PubMed=8806092|PubMed=8806103|PubMed=11030152|PubMed=20164919|PubMed=22460905|PubMed=27397505|PubMed=30894373|PubMed=31068700	Cancer cell line
1532	CVCL_1456	NCI-H1155	H1155|H-1155|NCIH1155|NCI-1155	PubMed=1311061|PubMed=1563005|PubMed=1565469|PubMed=8806092|PubMed=11005564|PubMed=11030152|PubMed=12068308|PubMed=19472407|PubMed=20164919|PubMed=20215515|PubMed=22460905|PubMed=22961666|PubMed=24135919|PubMed=25485619|PubMed=27397505|PubMed=28196595|PubMed=29444439|PubMed=30038707|PubMed=30894373|PubMed=31068700|PubMed=31978347	Cancer cell line
1533	CVCL_1458	NCI-H1184	H1184|H-1184|NCIH1184	PubMed=1312696|PubMed=1565469|PubMed=8806092|PubMed=8806103|PubMed=10987304|PubMed=11030152|PubMed=11314036|PubMed=20679594|PubMed=22460905|PubMed=23716474|PubMed=24586258|PubMed=30894373|PubMed=31068700	Cancer cell line
1534	CVCL_1459	NCI-H1238	H1238|H-1238	PubMed=8806092|PubMed=8806103|PubMed=11030152|PubMed=22961666	Cancer cell line
1535	CVCL_1460	NCI-H128	NCI-H-128|H128|H-128|NCI-128|NCIH128	DOI=10.5795/jjscc.24.451|PubMed=1563005|PubMed=1845952|PubMed=2473086|PubMed=2985257|PubMed=2985258|PubMed=2986243|PubMed=3335022|PubMed=6108156|PubMed=8806092|PubMed=8806103|PubMed=7736387|PubMed=9559344|PubMed=10987304|PubMed=11030152|PubMed=11314036|PubMed=19472407|PubMed=20164919|PubMed=22961666|PubMed=23716474|PubMed=27397505|PubMed=30894373	Cancer cell line
1536	CVCL_1461	NCI-H1284	H1284|H-1284	PubMed=8806092|PubMed=8806103|PubMed=11030152|PubMed=20679594	Cancer cell line
1537	CVCL_1462	NCI-H1304	H1304|H-1304|NCIH1304	PubMed=8806092|PubMed=8806103|PubMed=11030152|PubMed=20164919|PubMed=20679594|PubMed=27397505|PubMed=30894373	Cancer cell line
1538	CVCL_1463	NCI-H1341	H1341|H-1341|NCIH1341	PubMed=1563005|PubMed=2569043|PubMed=8806092|PubMed=8806103|PubMed=20679594|PubMed=22460905|PubMed=27397505|PubMed=30894373|PubMed=31068700	Cancer cell line
1539	CVCL_1464	NCI-H1355	H1355|H-1355|NCIH1355	PubMed=1311061|PubMed=1565469|PubMed=8806092|PubMed=11030152|PubMed=12068308|PubMed=20164919|PubMed=20215515|PubMed=22460905|PubMed=22961666|PubMed=25485619|PubMed=27397505|PubMed=28196595|PubMed=30894373|PubMed=31068700|PubMed=31978347	Cancer cell line
1540	CVCL_1465	NCI-H1373	H1373|H-1373|NCIH1373	PubMed=1311061|PubMed=1565469|PubMed=8806092|PubMed=11030152|PubMed=18083107|PubMed=20679594|PubMed=22460905|PubMed=22961666|PubMed=25485619|PubMed=28196595|PubMed=30894373|PubMed=31068700	Cancer cell line
1541	CVCL_1466	NCI-H1385	H1385|H-1385|NCIH1385	PubMed=1311061|PubMed=8626706|PubMed=8806092|PubMed=11030152|PubMed=22460905|PubMed=24002593|PubMed=28196595|PubMed=30894373|PubMed=31068700	Cancer cell line
1542	CVCL_1467	NCI-H1395	H1395|H-1395|NCIH1395	DOI=10.4172/2157-7145.S2-005|PubMed=1311061|PubMed=8806092|PubMed=10987304|PubMed=11030152|PubMed=12068308|PubMed=14762065|PubMed=16157194|PubMed=19472407|PubMed=20164919|PubMed=20215515|PubMed=22460905|PubMed=25485619|PubMed=27602502|PubMed=27397505|PubMed=28196595|PubMed=30894373|PubMed=31068700	Cancer cell line
1543	CVCL_1468	NCI-H1404	H1404|H-1404	PubMed=1311061|PubMed=2386953|PubMed=8626706|PubMed=8806092|PubMed=11030152|PubMed=20215515	Cancer cell line
1544	CVCL_1469	NCI-H1417	H1417|H-1417|NCIH1417	PubMed=8806092|PubMed=8806103|PubMed=17426248|PubMed=20164919|PubMed=20215515|PubMed=22961666|PubMed=27397505|PubMed=30894373	Cancer cell line
1545	CVCL_1470	NCI-H1435	H1435|H-1435|NCIH1435	PubMed=1311061|PubMed=8806092|PubMed=11030152|PubMed=20215515|PubMed=22460905|PubMed=25485619|PubMed=27397505|PubMed=28196595|PubMed=30894373|PubMed=31068700|PubMed=31978347	Cancer cell line
1546	CVCL_1471	NCI-H1436	H1436|H-1436|NCIH1436	PubMed=1312696|PubMed=1565469|PubMed=8806092|PubMed=8806103|PubMed=11030152|PubMed=20215515|PubMed=22460905|PubMed=27397505|PubMed=30894373|PubMed=31068700	Cancer cell line
1547	CVCL_1472	NCI-H1437	H1437|H-1437|NCIH1437	PubMed=1311061|PubMed=1565469|PubMed=8806092|PubMed=16157194|PubMed=18083107|PubMed=19472407|PubMed=20164919|PubMed=20215515|PubMed=22460905|PubMed=22961666|PubMed=25485619|PubMed=25984343|PubMed=27397505|PubMed=28196595|PubMed=30038707|PubMed=30894373|PubMed=31068700|PubMed=31978347	Cancer cell line
1548	CVCL_1473	NCI-H146	H146|H-146|NCIH146	PubMed=1320893|PubMed=1563005|PubMed=2388294|PubMed=2985257|PubMed=2986243|PubMed=3335022|PubMed=6108156|PubMed=6148444|PubMed=8626706|PubMed=8806092|PubMed=8806103|PubMed=11030152|PubMed=17426248|PubMed=20164919|PubMed=20215515|PubMed=20624269|PubMed=22460905|PubMed=22961666|PubMed=24586258|PubMed=25485619|PubMed=25960936|PubMed=27397505|PubMed=30894373|PubMed=31068700|PubMed=31978347	Cancer cell line
1549	CVCL_1474	NCI-H1522	H1522|H-1522	PubMed=8806092|PubMed=8806103|PubMed=11030152|PubMed=20164919|PubMed=20215515	Cancer cell line
1550	CVCL_1475	NCI-H1563	H1563|H-1563|NCIH1563	PubMed=1311061|PubMed=8806092|PubMed=11030152|PubMed=18083107|PubMed=20164919|PubMed=20215515|PubMed=22460905|PubMed=22961666|PubMed=27397505|PubMed=28196595|PubMed=29444439|PubMed=30894373|PubMed=31068700	Cancer cell line
1551	CVCL_1476	NCI-H1568	H1568|H-1568|NCIH1568	PubMed=1311061|PubMed=8806092|PubMed=11030152|PubMed=18083107|PubMed=20215515|PubMed=22460905|PubMed=22961666|PubMed=25485619|PubMed=26361996|PubMed=27397505|PubMed=27602502|PubMed=28196595|PubMed=30894373|PubMed=31068700|PubMed=31978347	Cancer cell line
1552	CVCL_1478	NCI-H1573	H1573|H-1573|NCIH1573	PubMed=1311061|PubMed=8806092|PubMed=11030152|PubMed=20164919|PubMed=20215515|PubMed=22460905|PubMed=25485619|PubMed=27397505|PubMed=28196595|PubMed=29444439|PubMed=30894373|PubMed=31068700|PubMed=31978347	Cancer cell line
1553	CVCL_1479	NCI-H1581	H1581|H-1581|NCIH1581	PubMed=1311061|PubMed=1563005|PubMed=8806092|PubMed=11030152|PubMed=20164919|PubMed=20215515|PubMed=22460905|PubMed=25485619|PubMed=27397505|PubMed=28196595|PubMed=29444439|PubMed=30894373|PubMed=31068700|PubMed=31978347	Cancer cell line
1554	CVCL_1480	NCI-H1618	H1618|H-1618|NCIH1618	PubMed=1312696|PubMed=1565469|PubMed=8806092|PubMed=8806103|PubMed=11030152|PubMed=19472407|PubMed=20164919|PubMed=20215515|PubMed=22460905|PubMed=22961666|PubMed=23716474|PubMed=30894373|PubMed=31068700	Cancer cell line
1555	CVCL_1481	NCI-H1623	H1623|H-1623|NCIH1623	PubMed=1311061|PubMed=8806092|PubMed=11030152|PubMed=18083107|PubMed=20164919|PubMed=20215515|PubMed=20679594|PubMed=22460905|PubMed=25485619|PubMed=27397505|PubMed=28196595|PubMed=30894373|PubMed=31068700	Cancer cell line
1556	CVCL_1482	NCI-H1648	H1648|H-1648|NCIH1648	PubMed=1311061|PubMed=8806092|PubMed=10987304|PubMed=11030152|PubMed=18083107|PubMed=19472407|PubMed=20164919|PubMed=22460905|PubMed=22961666|PubMed=25485619|PubMed=27397505|PubMed=28196595|PubMed=30038707|PubMed=30894373|PubMed=31068700	Cancer cell line
1557	CVCL_1483	NCI-H1650	H1650|H-1650|H1650_CO|NCIH1650	PubMed=1311061|PubMed=8806092|PubMed=11030152|PubMed=17332333|PubMed=18083107|PubMed=19472407|PubMed=20164919|PubMed=20215515|PubMed=22433462|PubMed=22460905|PubMed=22961666|PubMed=25485619|PubMed=25984343|PubMed=27397505|PubMed=28196595|PubMed=30710758|PubMed=30894373|PubMed=31068700|PubMed=31978347	Cancer cell line
1558	CVCL_1484	NCI-H1651	H1651|H-1651|NCIH1651	PubMed=1311061|PubMed=8806092|PubMed=11030152|PubMed=18083107|PubMed=20215515|PubMed=22460905|PubMed=22961666|PubMed=25485619|PubMed=27397505|PubMed=28196595|PubMed=30894373|PubMed=31068700	Cancer cell line
1559	CVCL_1485	NCI-H1666	H1666|H-1666|H1666_DA|NCIH1666	PubMed=1311061|PubMed=1565469|PubMed=8806092|PubMed=11030152|PubMed=12068308|PubMed=18083107|PubMed=20164919|PubMed=20215515|PubMed=22460905|PubMed=22961666|PubMed=25485619|PubMed=27397505|PubMed=28196595|PubMed=29444439|PubMed=30894373|PubMed=31068700|PubMed=31978347	Cancer cell line
1560	CVCL_1486	NCI-H1672	H1672|H-1672	PubMed=1312696|PubMed=8806092|PubMed=8806103|PubMed=10987304|PubMed=11030152|PubMed=11314036|PubMed=20624269|PubMed=22961666	Cancer cell line
1561	CVCL_1487	NCI-H1688	H1688|H-1688|NCIH1688	PubMed=8806092|PubMed=8806103|PubMed=10037197|PubMed=27397505|PubMed=30894373	Cancer cell line
1562	CVCL_1488	NCI-H1693	H1693|H-1693|NCIH1693	PubMed=1311061|PubMed=8806092|PubMed=11030152|PubMed=18083107|PubMed=20164919|PubMed=20215515|PubMed=20679594|PubMed=22460905|PubMed=22961666|PubMed=25485619|PubMed=27397505|PubMed=28196595|PubMed=30894373|PubMed=31068700|PubMed=31978347	Cancer cell line
1563	CVCL_1489	NCI-H1694	H1694|H-1694|NCIH1694	PubMed=1563005|PubMed=8806092|PubMed=8806103|PubMed=20164919|PubMed=20215515|PubMed=22460905|PubMed=22961666|PubMed=27397505|PubMed=30894373|PubMed=31068700	Cancer cell line
1564	CVCL_1490	NCI-H1703	H1703|H-1703|NCIH1703	PubMed=1311061|PubMed=8806092|PubMed=11030152|PubMed=18083107|PubMed=19472407|PubMed=20164919|PubMed=20215515|PubMed=22460905|PubMed=22961666|PubMed=24805778|PubMed=25485619|PubMed=27397505|PubMed=28196595|PubMed=30710758|PubMed=30894373|PubMed=31068700|PubMed=31978347	Cancer cell line
1565	CVCL_1491	NCI-H1734	H1734|H-1734|NCIH1734	PubMed=1311061|PubMed=8806092|PubMed=11030152|PubMed=18083107|PubMed=20164919|PubMed=20215515|PubMed=22460905|PubMed=22961666|PubMed=24135919|PubMed=25485619|PubMed=27397505|PubMed=27602502|PubMed=28196595|PubMed=29444439|PubMed=30894373|PubMed=31068700|PubMed=31395879	Cancer cell line
1566	CVCL_1492	NCI-H1755	H1755|H-1755|NCIH1755	PubMed=1311061|PubMed=8806092|PubMed=11030152|PubMed=12068308|PubMed=20164919|PubMed=20215515|PubMed=22460905|PubMed=24805778|PubMed=27397505|PubMed=29444439|PubMed=30894373|PubMed=31068700	Cancer cell line
1567	CVCL_1493	NCI-H1770	H1770|H-1770|NCIH1770	PubMed=8806092|PubMed=10987304|PubMed=11314036|PubMed=16157194|PubMed=18438408|PubMed=19472407|PubMed=20164919|PubMed=20215515|PubMed=22961666|PubMed=25485619|PubMed=27397505|PubMed=28196595|PubMed=29444439|PubMed=30038707|PubMed=30894373	Cancer cell line
1568	CVCL_1494	NCI-H1781	H1781|H-1781|NCIH1781	PubMed=1311061|PubMed=8806092|PubMed=11030152|PubMed=20215515|PubMed=22460905|PubMed=22961666|PubMed=25485619|PubMed=27397505|PubMed=28196595|PubMed=29444439|PubMed=30894373|PubMed=31068700	Cancer cell line
1569	CVCL_1495	NCI-H1792	H1792|H-1792|NCIH1792	PubMed=1311061|PubMed=8806092|PubMed=11030152|PubMed=12068308|PubMed=18083107|PubMed=20164919|PubMed=20215515|PubMed=22460905|PubMed=22961666|PubMed=24135919|PubMed=25485619|PubMed=25984343|PubMed=27397505|PubMed=28196595|PubMed=29444439|PubMed=30894373|PubMed=31068700|PubMed=31978347	Cancer cell line
1570	CVCL_1496	NCI-H1793	H1793|H-1793|NCIH1793	PubMed=1311061|PubMed=8806092|PubMed=18083107|PubMed=20164919|PubMed=20215515|PubMed=22460905|PubMed=22961666|PubMed=25485619|PubMed=27397505|PubMed=28196595|PubMed=29444439|PubMed=30894373|PubMed=31068700|PubMed=31978347	Cancer cell line
1571	CVCL_1497	NCI-H1819	H1819|H-1819|NCIH1819	PubMed=8806092|PubMed=10987304|PubMed=11030152|PubMed=11314036|PubMed=19472407|PubMed=20624269|PubMed=20679594|PubMed=22961666|PubMed=28196595|PubMed=31068700	Cancer cell line
1572	CVCL_1498	NCI-H1836	H1836|H-1836|NCIH1836	PubMed=8806092|PubMed=8806103|PubMed=11030152|PubMed=22460905|PubMed=22961666|PubMed=27397505|PubMed=28196595|PubMed=30894373|PubMed=31068700	Cancer cell line
1573	CVCL_1499	NCI-H1838	H1838|H-1838|NCIH1838	PubMed=8806092|PubMed=11030152|PubMed=20164919|PubMed=20215515|PubMed=22460905|PubMed=25485619|PubMed=27397505|PubMed=28196595|PubMed=30894373|PubMed=31068700	Cancer cell line
1574	CVCL_1500	NCI-H1869	H1869|H-1869|NCIH1869	PubMed=1311061|PubMed=8806092|PubMed=18083107|PubMed=22460905|PubMed=22961666|PubMed=24002593|PubMed=25485619|PubMed=27397505|PubMed=28196595|PubMed=30894373|PubMed=31068700	Cancer cell line
1575	CVCL_1501	NCI-H187	H187|H-187|NCIH187	PubMed=1563005|PubMed=2985257|PubMed=2986243|PubMed=3335022|PubMed=6148444|PubMed=8626706|PubMed=8806092|PubMed=8806103|PubMed=10037197|PubMed=11030152|PubMed=17426248|PubMed=20215515|PubMed=20624269|PubMed=22961666|PubMed=23716474|PubMed=25485619|PubMed=25960936|PubMed=27397505|PubMed=28196595|PubMed=30894373	Cancer cell line
1576	CVCL_1502	NCI-H1870	H1870|H-1870	PubMed=8806092|PubMed=8806103	Cancer cell line
1577	CVCL_1503	NCI-H1876	H1876|H-1876|NCIH1876	PubMed=8806092|PubMed=8806103|PubMed=22460905|PubMed=27397505|PubMed=30894373|PubMed=31068700	Cancer cell line
1578	CVCL_1504	NCI-H1882	H1882|H-1882	PubMed=8806092|PubMed=8806103|PubMed=11030152|PubMed=20164919|PubMed=25485619|PubMed=25960936	Cancer cell line
1579	CVCL_1505	NCI-H1915	H1915|H-1915|NCIH1915	PubMed=1311061|PubMed=8806092|PubMed=11030152|PubMed=20215515|PubMed=20679594|PubMed=22460905|PubMed=25485619|PubMed=26361996|PubMed=27397505|PubMed=29444439|PubMed=30894373|PubMed=31068700	Cancer cell line
1580	CVCL_1506	NCI-H1926	H1926|H-1926	PubMed=1312696|PubMed=1563005|PubMed=1565469|PubMed=8806092|PubMed=8806103|PubMed=11030152|PubMed=20164919|PubMed=20679594	Cancer cell line
1581	CVCL_1507	NCI-H1930	H1930|H-1930|NCIH1930	PubMed=8806092|PubMed=8806103|PubMed=11030152|PubMed=20164919|PubMed=20215515|PubMed=22460905|PubMed=22961666|PubMed=25485619|PubMed=25960936|PubMed=30894373|PubMed=31068700	Cancer cell line
1582	CVCL_1508	NCI-H1944	H1944|H-1944|NCIH1944	PubMed=1311061|PubMed=8806092|PubMed=11030152|PubMed=18083107|PubMed=20215515|PubMed=22460905|PubMed=22961666|PubMed=25485619|PubMed=27397505|PubMed=28196595|PubMed=29444439|PubMed=30894373|PubMed=31068700|PubMed=31978347	Cancer cell line
1583	CVCL_1509	NCI-H196	H196|H-196|NCIH196	PubMed=2985257|PubMed=2986243|PubMed=8806092|PubMed=8806103|PubMed=11030152|PubMed=17426248|PubMed=20215515|PubMed=22460905|PubMed=25485619|PubMed=25960936|PubMed=25984343|PubMed=27397505|PubMed=30894373|PubMed=31068700|PubMed=31978347	Cancer cell line
1584	CVCL_1510	NCI-H1963	H1963|H-1963|NCIH1963	PubMed=1312696|PubMed=8806092|PubMed=8806103|PubMed=10987304|PubMed=11030152|PubMed=11314036|PubMed=17426248|PubMed=19472407|PubMed=20164919|PubMed=22460905|PubMed=23716474|PubMed=27397505|PubMed=30894373|PubMed=31068700	Cancer cell line
1585	CVCL_1511	NCI-H1975	H1975|H-1975|NCIH1975	PubMed=8806092|PubMed=17332333|PubMed=18083107|PubMed=19727395|PubMed=20164919|PubMed=20215515|PubMed=21498706|PubMed=22460905|PubMed=22961666|PubMed=25008024|PubMed=25483995|PubMed=25485619|PubMed=25984343|PubMed=26202522|PubMed=26554430|PubMed=27397505|PubMed=27835594|PubMed=28196595|PubMed=29444439|PubMed=30710758|PubMed=30894373|PubMed=31068700|PubMed=31978347	Cancer cell line
1586	CVCL_1512	NCI-H1993	H1993|H-1993|NCIH1993	PubMed=8806092|PubMed=10987304|PubMed=11030152|PubMed=18083107|PubMed=20164919|PubMed=20215515|PubMed=20679594|PubMed=22961666|PubMed=24297535|PubMed=27397505|PubMed=28196595|PubMed=30038707|PubMed=30894373	Cancer cell line
1587	CVCL_1513	NCI-H1994	H1994|H-1994	PubMed=8806092|PubMed=8806103	Cancer cell line
1588	CVCL_1514	NCI-H2009	H2009|H-2009|NCIH2009	PubMed=1311061|PubMed=8806092|PubMed=10987304|PubMed=11030152|PubMed=11314036|PubMed=12068308|PubMed=16157194|PubMed=19472407|PubMed=20164919|PubMed=20215515|PubMed=22460905|PubMed=22961666|PubMed=24135919|PubMed=25485619|PubMed=27397505|PubMed=29444439|PubMed=30038707|PubMed=30894373|PubMed=31068700|PubMed=31978347	Cancer cell line
1589	CVCL_1515	NCI-H2023	H2023|H-2023|NCIH2023	PubMed=1311061|PubMed=8806092|PubMed=18083107|PubMed=20215515|PubMed=22460905|PubMed=22961666|PubMed=25485619|PubMed=27397505|PubMed=28196595|PubMed=29444439|PubMed=30894373|PubMed=31068700	Cancer cell line
1590	CVCL_1516	NCI-H2029	H2029|H-2029|NCIH2029	PubMed=8806092|PubMed=8806103|PubMed=11030152|PubMed=20164919|PubMed=20679594|PubMed=22460905|PubMed=27397505|PubMed=30894373|PubMed=31068700	Cancer cell line
1591	CVCL_1517	NCI-H2030	H2030|H-2030|NCIH2030	PubMed=1311061|PubMed=8806092|PubMed=11030152|PubMed=20164919|PubMed=20215515|PubMed=22460905|PubMed=25485619|PubMed=27397505|PubMed=28196595|PubMed=29444439|PubMed=30894373|PubMed=31068700|PubMed=31978347	Cancer cell line
1592	CVCL_1518	NCI-H2052	H2052|H-2052|H2052_MM|NCIH2052	PubMed=8806092|PubMed=10987304|PubMed=11030152|PubMed=11314036|PubMed=16630136|PubMed=17270034|PubMed=19853261|PubMed=20164919|PubMed=20215515|PubMed=20624269|PubMed=21245096|PubMed=21642991|PubMed=22460905|PubMed=23830731|PubMed=24926545|PubMed=25485619|PubMed=25902174|PubMed=25984343|PubMed=26011428|PubMed=27397505|PubMed=28196595|PubMed=28553954|PubMed=30894373|PubMed=31068700|PubMed=31978347	Cancer cell line
1593	CVCL_1519	NCI-H2059	H2059|H-2059	PubMed=8806092|PubMed=8806103|PubMed=11030152	Cancer cell line
1594	CVCL_1520	NCI-H2066	H2066|H-2066|NCIH2066	PubMed=1311061|PubMed=8806092|PubMed=11030152|PubMed=22460905|PubMed=27397505|PubMed=30894373|PubMed=31068700|PubMed=31978347	Cancer cell line
1595	CVCL_1521	NCI-H2073	H2073|H-2073|NCIH2073	PubMed=1311061|PubMed=8806092|PubMed=22460905|PubMed=22961666|PubMed=24297535|PubMed=25485619|PubMed=28196595|PubMed=30894373|PubMed=31068700	Cancer cell line
1596	CVCL_1522	NCI-H2081	H2081|H-2081|NCIH2081	PubMed=8806092|PubMed=8806103|PubMed=11030152|PubMed=20164919|PubMed=20215515|PubMed=20679594|PubMed=22460905|PubMed=25485619|PubMed=25960936|PubMed=27397505|PubMed=30894373|PubMed=31068700	Cancer cell line
1597	CVCL_1523	NCI-H2085	H2085|H-2085|NCIH2085	PubMed=8806092|PubMed=20215515|PubMed=22460905|PubMed=22961666|PubMed=27397505|PubMed=28196595|PubMed=30894373|PubMed=31068700	Cancer cell line
1598	CVCL_1524	NCI-H2087	H2087|H-2087|NCIH208	PubMed=1311061|PubMed=1565469|PubMed=8626706|PubMed=8806092|PubMed=10987304|PubMed=11030152|PubMed=11314036|PubMed=12068308|PubMed=16157194|PubMed=18397470|PubMed=19472407|PubMed=20164919|PubMed=20215515|PubMed=20679594|PubMed=22460905|PubMed=22961666|PubMed=27397505|PubMed=27602502|PubMed=28196595|PubMed=30894373|PubMed=31068700	Cancer cell line
1599	CVCL_1525	NCI-H209	H209|H-209|NCIH209	PubMed=1563005|PubMed=2985257|PubMed=2986243|PubMed=6148444|PubMed=7736387|PubMed=8626706|PubMed=8806092|PubMed=8806103|PubMed=9559344|PubMed=9815546|PubMed=10037197|PubMed=10987304|PubMed=11005564|PubMed=11030152|PubMed=11314036|PubMed=14762065|PubMed=16157194|PubMed=17426248|PubMed=19472407|PubMed=20016488|PubMed=20164919|PubMed=20215515|PubMed=20624269|PubMed=22460905|PubMed=22961666|PubMed=23…	Cancer cell line
1600	CVCL_1526	NCI-H2106	NCI H2106|H2106|H-2106|NCIH2106	PubMed=1565469|PubMed=8806092|PubMed=11030152|PubMed=20679594|PubMed=22460905|PubMed=25485619|PubMed=28196595|PubMed=30894373|PubMed=31068700	Cancer cell line
1601	CVCL_1527	NCI-H2107	H2107|H-2107|NCIH2107	PubMed=8806092|PubMed=8806103|PubMed=10987304|PubMed=11030152|PubMed=11314036|PubMed=19472407|PubMed=20164919|PubMed=20215515|PubMed=20624269|PubMed=22961666|PubMed=23716474	Cancer cell line
1602	CVCL_1528	NCI-H2108	H2108|H-2108	PubMed=8806092|PubMed=8806103	Cancer cell line
1603	CVCL_1529	NCI-H211	H211|H-211|NCIH211	PubMed=1312696|PubMed=1565469|PubMed=2985257|PubMed=2985258|PubMed=2986243|PubMed=8806092|PubMed=8806103|PubMed=11030152|PubMed=17426248|PubMed=22460905|PubMed=26680980|PubMed=27397505|PubMed=28196595|PubMed=30894373|PubMed=31068700	Cancer cell line
1604	CVCL_1530	NCI-H2110	H2110|H-2110|NCIH2110	PubMed=8806092|PubMed=22460905|PubMed=25485619|PubMed=27397505|PubMed=28196595|PubMed=30894373|PubMed=31068700|PubMed=31978347	Cancer cell line
1605	CVCL_1531	NCI-H2122	H2122|H-2122|NCIH2122	PubMed=1311061|PubMed=8806092|PubMed=10987304|PubMed=11030152|PubMed=11314036|PubMed=16157194|PubMed=18083107|PubMed=19472407|PubMed=20164919|PubMed=20215515|PubMed=22460905|PubMed=22961666|PubMed=24135919|PubMed=25485619|PubMed=25984343|PubMed=27397505|PubMed=28196595|PubMed=30038707|PubMed=30894373|PubMed=31068700|PubMed=31978347	Cancer cell line
1606	CVCL_1532	NCI-H2126	H2126|H-2126|NCIH2126	PubMed=1311061|PubMed=8806092|PubMed=10987304|PubMed=11030152|PubMed=11314036|PubMed=14762065|PubMed=16157194|PubMed=19472407|PubMed=20164919|PubMed=20215515|PubMed=22460905|PubMed=22961666|PubMed=25485619|PubMed=26361996|PubMed=28196595|PubMed=29444439|PubMed=30038707|PubMed=30894373|PubMed=31068700|PubMed=31978347	Cancer cell line
1607	CVCL_1533	NCI-H2135	H2135|H-2135|NCIH2135	PubMed=8806092|PubMed=20215515|PubMed=25485619|PubMed=27397505|PubMed=28196595|PubMed=30894373	Cancer cell line
1608	CVCL_1534	NCI-H2141	H2141|H-2141|NCIH2141	PubMed=1312696|PubMed=8806092|PubMed=8806103|PubMed=10987304|PubMed=11030152|PubMed=11314036|PubMed=19472407|PubMed=20164919|PubMed=20679594|PubMed=22460905|PubMed=22961666|PubMed=23716474|PubMed=27397505|PubMed=30894373|PubMed=31068700	Cancer cell line
1609	CVCL_1535	NCI-H2170	H2170|H-2170|NCIH2170	PubMed=8806092|PubMed=11030152|PubMed=18083107|PubMed=20164919|PubMed=20215515|PubMed=22460905|PubMed=22961666|PubMed=24002593|PubMed=25485619|PubMed=27397505|PubMed=28196595|PubMed=30894373|PubMed=31068700|PubMed=31395879|PubMed=31978347	Cancer cell line
1610	CVCL_1536	NCI-H2171	H2171|H-2171|NCIH2171	PubMed=8806092|PubMed=8806103|PubMed=10987304|PubMed=11030152|PubMed=11314036|PubMed=14762065|PubMed=16157194|PubMed=18438408|PubMed=19472407|PubMed=20164919|PubMed=20215515|PubMed=20624269|PubMed=20679594|PubMed=22460905|PubMed=22961666|PubMed=23716474|PubMed=25485619|PubMed=25984343|PubMed=27397505|PubMed=30894373|PubMed=31068700	Cancer cell line
1611	CVCL_1537	NCI-H2172	H2172|H-2172|NCIH2172	PubMed=8806092|PubMed=11030152|PubMed=18083107|PubMed=20215515|PubMed=22460905|PubMed=22961666|PubMed=25485619|PubMed=27397505|PubMed=28196595|PubMed=30894373|PubMed=31068700|PubMed=31978347	Cancer cell line
1612	CVCL_1538	NCI-H2195	H2195|H-2195	PubMed=8806092|PubMed=8806103|PubMed=10987304|PubMed=11314036|PubMed=19472407|PubMed=20215515|PubMed=20624269|PubMed=23716474|PubMed=28196595	Cancer cell line
1613	CVCL_1539	NCI-H2196	H2196|H-2196|NCIH2196	PubMed=8806092|PubMed=8806103|PubMed=20164919|PubMed=20215515|PubMed=22460905|PubMed=25485619|PubMed=27397505|PubMed=30894373|PubMed=31068700	Cancer cell line
1614	CVCL_1540	NCI-H2198	H2198|H-2198	PubMed=8806092|PubMed=8806103|PubMed=20679594|PubMed=25485619	Cancer cell line
1615	CVCL_1541	NCI-H220	H220|H-220	PubMed=2985257|PubMed=2986243|PubMed=8806092|PubMed=8806103	Cancer cell line
1616	CVCL_1542	NCI-H2227	H2227|H-2227|NCIH2227	PubMed=1312696|PubMed=1565469|PubMed=8806092|PubMed=8806103|PubMed=11030152|PubMed=20164919|PubMed=20679594|PubMed=22460905|PubMed=22961666|PubMed=27397505|PubMed=30894373|PubMed=31068700	Cancer cell line
1617	CVCL_1543	NCI-H2228	H2228|H-2228|NCIH2228	PubMed=8626706|PubMed=8806092|PubMed=11030152|PubMed=18083107|PubMed=18594010|PubMed=20164919|PubMed=20215515|PubMed=22334442|PubMed=22460905|PubMed=22961666|PubMed=23344087|PubMed=24675041|PubMed=25485619|PubMed=27397505|PubMed=28196595|PubMed=30710758|PubMed=30894373|PubMed=31068700|PubMed=31978347	Cancer cell line
1618	CVCL_1544	NCI-H226	NCI.H226|NCI H226|H226|H-226|HUT-226|HUT 226|NCIH226	PubMed=1311061|PubMed=1568228|PubMed=2041050|PubMed=2386953|PubMed=3335022|PubMed=8806092|PubMed=8806101|PubMed=8956792|PubMed=9649128|PubMed=10700174|PubMed=11030152|PubMed=11369051|PubMed=15748285|PubMed=17088437|PubMed=17332333|PubMed=17458138|PubMed=18083107|PubMed=19372543|PubMed=19472407|PubMed=20164919|PubMed=20215515|PubMed=22336246|PubMed=22384151|PubMed=22460905|PubMed=22628656|PubMed=2…	Cancer cell line
1619	CVCL_1545	NCI-H2286	H2286|H-2286|NCIH2286	PubMed=8806092|PubMed=11030152|PubMed=20215515|PubMed=22460905|PubMed=28196595|PubMed=30894373|PubMed=31068700|PubMed=31978347	Cancer cell line
1620	CVCL_1546	NCI-H2291	H2291|H-2291|NCIH2291	PubMed=8806092|PubMed=12068308|PubMed=20164919|PubMed=22460905|PubMed=27397505|PubMed=30894373|PubMed=31068700|PubMed=31978347	Cancer cell line
1621	CVCL_1547	NCI-H23	NCI.H23|NCI H23|H23|H-23|NCIH23	PubMed=1311061|PubMed=1565469|PubMed=1845952|PubMed=2041050|PubMed=2473086|PubMed=3335022|PubMed=3940644|PubMed=6148444|PubMed=8626706|PubMed=8806092|PubMed=10358721|PubMed=10700174|PubMed=11005564|PubMed=11030152|PubMed=15748285|PubMed=15900046|PubMed=17088437|PubMed=19372543|PubMed=19472407|PubMed=20164919|PubMed=20215515|PubMed=22336246|PubMed=22384151|PubMed=22460905|PubMed=22628656|PubMed=22…	Cancer cell line
1622	CVCL_1548	NCI-H2330	H2330|H-2330	PubMed=8806092|PubMed=8806103|PubMed=11030152|PubMed=20164919|PubMed=20215515	Cancer cell line
1623	CVCL_1549	NCI-H2342	H2342|H-2342|NCIH2342	PubMed=8806092|PubMed=20164919|PubMed=20215515|PubMed=22460905|PubMed=27397505|PubMed=28196595|PubMed=30894373|PubMed=31068700	Cancer cell line
1624	CVCL_1550	NCI-H2347	H2347|H-2347|NCIH2347	PubMed=1311061|PubMed=8806092|PubMed=10987304|PubMed=11030152|PubMed=11314036|PubMed=12068308|PubMed=18083107|PubMed=19472407|PubMed=20164919|PubMed=20215515|PubMed=22460905|PubMed=22961666|PubMed=24700732|PubMed=25485619|PubMed=27397505|PubMed=28196595|PubMed=30894373|PubMed=31068700	Cancer cell line
1625	CVCL_1551	NCI-H2405	H2405|H-2405|NCIH2405	PubMed=8806092|PubMed=11030152|PubMed=12068308|PubMed=20164919|PubMed=20679594|PubMed=22460905|PubMed=27397505|PubMed=29444439|PubMed=30894373|PubMed=31068700	Cancer cell line
1626	CVCL_1552	NCI-H2444	H2444|H-2444|NCIH244	PubMed=8806092|PubMed=11030152|PubMed=18083107|PubMed=22460905|PubMed=22961666|PubMed=26361996|PubMed=27397505|PubMed=30894373|PubMed=31068700	Cancer cell line
1627	CVCL_1553	NCI-H2452	H2452|H-2452|NCIH2452	PubMed=7695406|PubMed=8806092|PubMed=11030152|PubMed=20164919|PubMed=20215515|PubMed=21245096|PubMed=21642991|PubMed=22460905|PubMed=24926545|PubMed=25485619|PubMed=25902174|PubMed=25984343|PubMed=26011428|PubMed=27397505|PubMed=28553954|PubMed=30894373|PubMed=31068700|PubMed=31395879	Cancer cell line
1628	CVCL_1554	NCI-H250	H250|H-250|NCIH250	PubMed=2985257|PubMed=2986243|PubMed=8806092|PubMed=8806103|PubMed=11030152|PubMed=20164919|PubMed=27397505|PubMed=30894373	Cancer cell line
1629	CVCL_1555	NCI-H28	H28|H-28|NCIH28|HUT-28|HUT 28|HuT 28|HUT28|Hut28|HuT28	PubMed=1568228|PubMed=8806092|PubMed=11030152|PubMed=16630136|PubMed=17270034|PubMed=20164919|PubMed=21245096|PubMed=21642991|PubMed=22460905|PubMed=23830731|PubMed=24926545|PubMed=25485619|PubMed=25902174|PubMed=26011428|PubMed=27397505|PubMed=28196595|PubMed=28553954|PubMed=30894373|PubMed=31068700	Cancer cell line
1630	CVCL_1556	NCI-H322	H322|H-322|H322T|NCI-H322T|NCI-322|NCIH322	PubMed=1311061|PubMed=1565469|PubMed=2386953|PubMed=2388294|PubMed=3335022|PubMed=8806092|PubMed=11005564|PubMed=11030152|PubMed=19472407|PubMed=20215515|PubMed=20679594|PubMed=22460905|PubMed=22961666|PubMed=25485619|PubMed=30894373|PubMed=31068700	Cancer cell line
1631	CVCL_1557	NCI-H322M	NCI.H322M|H322M|H-322M	PubMed=2041050|PubMed=10700174|PubMed=15748285|PubMed=17088437|PubMed=19372543|PubMed=20164919|PubMed=22384151|PubMed=22628656|PubMed=23856246|PubMed=23933261|PubMed=24279929|PubMed=24670534|PubMed=27377824|PubMed=27397505|PubMed=27807467|PubMed=28196595|PubMed=30894373	Cancer cell line
1632	CVCL_1558	NCI-H345	H345|H-345|NCI H345|NCIH345	PubMed=1320893|PubMed=1563005|PubMed=2985257|PubMed=6148444|PubMed=8626706|PubMed=8806092|PubMed=8806103|PubMed=10037197|PubMed=11030152|PubMed=17426248|PubMed=19472407|PubMed=20164919|PubMed=22961666|PubMed=23716474|PubMed=25485619|PubMed=25960936|PubMed=27397505|PubMed=30894373	Cancer cell line
1633	CVCL_1559	NCI-H358	H358|H-358|NCIH358	PubMed=1311061|PubMed=1565469|PubMed=2388294|PubMed=2386953|PubMed=3335022|PubMed=3940644|PubMed=8806092|PubMed=8806101|PubMed=9649128|PubMed=11030152|PubMed=11369051|PubMed=12068308|PubMed=18083107|PubMed=19472407|PubMed=20164919|PubMed=20215515|PubMed=22460905|PubMed=22961666|PubMed=24135919|PubMed=25485619|PubMed=27397505|PubMed=28196595|PubMed=29444439|PubMed=30038707|PubMed=30894373|PubMed=3…	Cancer cell line
1634	CVCL_1560	NCI-H378	H378|H-378|NCIH378	PubMed=2985257|PubMed=8806092|PubMed=8806103|PubMed=10037197|PubMed=11030152|PubMed=20164919|PubMed=20215515|PubMed=22961666|PubMed=27397505|PubMed=28196595|PubMed=30038707|PubMed=30894373	Cancer cell line
1635	CVCL_1561	NCI-H441	H441|H-441|NCI-H441-4|NCI-441|NCIH441	PubMed=1311061|PubMed=2386953|PubMed=3940644|PubMed=8806092|PubMed=11005564|PubMed=11030152|PubMed=18083107|PubMed=19472407|PubMed=20164919|PubMed=20215515|PubMed=22460905|PubMed=22961666|PubMed=24135919|PubMed=25485619|PubMed=25984343|PubMed=26361996|PubMed=27397505|PubMed=28196595|PubMed=29444439|PubMed=30894373|PubMed=31068700|PubMed=31978347	Cancer cell line
1636	CVCL_1562	NCI-H446	H446|H-446|NCI-446|NCIH446	PubMed=1320893|PubMed=1563005|PubMed=2985257|PubMed=2985258|PubMed=6148444|PubMed=8626706|PubMed=8806092|PubMed=8806103|PubMed=11030152|PubMed=16677475|PubMed=17426248|PubMed=19472407|PubMed=20164919|PubMed=20193106|PubMed=20215515|PubMed=22460905|PubMed=22961666|PubMed=23716474|PubMed=25485619|PubMed=25960936|PubMed=26676926|PubMed=27397505|PubMed=28196595|PubMed=28599409|PubMed=30894373|PubMed=…	Cancer cell line
1637	CVCL_1563	NCI-H498	H498|H-498	PubMed=3479249|PubMed=8806089|PubMed=8806092|PubMed=8806095|PubMed=25926053	Cancer cell line
1638	CVCL_1564	NCI-H508	NCI H508|NCIH508|H508|H-508	PubMed=3479249|PubMed=8806092|PubMed=8806095|PubMed=12068308|PubMed=19927377|PubMed=20164919|PubMed=20570890|PubMed=20606684|PubMed=22460905|PubMed=24042735|PubMed=25926053|PubMed=25984343|PubMed=27397505|PubMed=28683746|PubMed=28854368|PubMed=30894373|PubMed=31068700	Cancer cell line
1639	CVCL_1565	NCI-H510A	H510A|H-510A|NCI-H510|NCIH510|H510|H-510	PubMed=1312696|PubMed=1563005|PubMed=1565469|PubMed=2569043|PubMed=2985257|PubMed=2985258|PubMed=8626706|PubMed=8806092|PubMed=8806103|PubMed=10037197|PubMed=11030152|PubMed=17426248|PubMed=20164919|PubMed=22460905|PubMed=22961666|PubMed=23716474|PubMed=25485619|PubMed=27397505|PubMed=30894373|PubMed=31068700	Cancer cell line
1640	CVCL_1566	NCI-H520	H520|H-520|NCI-HUT-520|NCIH520	PubMed=1311061|PubMed=3335022|PubMed=3940644|PubMed=8806092|PubMed=9649128|PubMed=10358721|PubMed=11005564|PubMed=11030152|PubMed=11369051|PubMed=18083107|PubMed=19472407|PubMed=20164919|PubMed=20215515|PubMed=22460905|PubMed=22961666|PubMed=2388294|PubMed=24002593|PubMed=25485619|PubMed=27397505|PubMed=27602502|PubMed=28196595|PubMed=30894373|PubMed=31068700|PubMed=31978347	Cancer cell line
1641	CVCL_1567	NCI-H522	NCI.H522|H522|H-522|NCI-522|NCI522|NCIH522	PubMed=1311061|PubMed=1563005|PubMed=1565469|PubMed=2041050|PubMed=2388294|PubMed=3335022|PubMed=8806092|PubMed=10700174|PubMed=11030152|PubMed=15748285|PubMed=15900046|PubMed=17088437|PubMed=18277095|PubMed=19372543|PubMed=19472407|PubMed=20164919|PubMed=20215515|PubMed=22336246|PubMed=22384151|PubMed=22460905|PubMed=22628656|PubMed=22961666|PubMed=23856246|PubMed=23933261|PubMed=24279929|PubMed…	Cancer cell line
1642	CVCL_1568	NCI-H524	H524|H-524|NCIH524	PubMed=1320893|PubMed=1845952|PubMed=2388294|PubMed=2473086|PubMed=2985257|PubMed=2985258|PubMed=3335022|PubMed=7720728|PubMed=8806092|PubMed=8806103|PubMed=11030152|PubMed=17426248|PubMed=20164919|PubMed=20215515|PubMed=22460905|PubMed=22961666|PubMed=25984343|PubMed=27397505|PubMed=28196595|PubMed=30038707|PubMed=30894373|PubMed=31068700	Cancer cell line
1643	CVCL_1569	NCI-H526	H526|H-526|NCIH526	PubMed=1312696|PubMed=1320893|PubMed=1565469|PubMed=2985257|PubMed=8806092|PubMed=8806103|PubMed=10037197|PubMed=11005564|PubMed=11030152|PubMed=17426248|PubMed=19472407|PubMed=20164919|PubMed=20624269|PubMed=22460905|PubMed=22961666|PubMed=23716474|PubMed=27397505|PubMed=30894373|PubMed=31068700	Cancer cell line
1644	CVCL_1570	NCI-H548	NCI H548|H548|H-548|NCIH548	PubMed=3479249|PubMed=8806092|PubMed=8806095|PubMed=18258742|PubMed=20606684|PubMed=23272949|PubMed=29101300	Cancer cell line
1645	CVCL_1571	NCI-H596	H596|H-596|NCI-HUT-596|NCIH596	PubMed=1311061|PubMed=1563005|PubMed=8806092|PubMed=8806101|PubMed=11005564|PubMed=11030152|PubMed=19472407|PubMed=20164919|PubMed=20215515|PubMed=22460905|PubMed=25485619|PubMed=26361996|PubMed=27397505|PubMed=28196595|PubMed=30894373|PubMed=31068700	Cancer cell line
1646	CVCL_1572	NCI-H630	H630|H-630|NCIH630	PubMed=3479249|PubMed=8806092|PubMed=8806095|PubMed=20164919|PubMed=20215515|PubMed=27397505|PubMed=25926053|PubMed=28854368|PubMed=29444439|PubMed=30894373	Undefined cell line type
1647	CVCL_1573	NCI-H64	H64|H-64|NCIH64	PubMed=2985257|PubMed=2986243|PubMed=6108156|PubMed=8806092|PubMed=8806103|PubMed=20164919|PubMed=27397505|PubMed=30894373	Cancer cell line
1648	CVCL_1574	NCI-H647	H647|H-647|H647ell|NCIH647	PubMed=1311061|PubMed=1565469|PubMed=3335022|PubMed=8806092|PubMed=11030152|PubMed=20215515|PubMed=22460905|PubMed=27397505|PubMed=29444439|PubMed=30894373|PubMed=31068700|PubMed=31978347	Cancer cell line
1649	CVCL_1575	NCI-H650	H650|H-650|NCIH650	PubMed=1311061|PubMed=8806092|PubMed=11030152|PubMed=20164919|PubMed=20215515|PubMed=22460905|PubMed=25485619|PubMed=27397505|PubMed=28196595|PubMed=29444439|PubMed=30894373|PubMed=31068700|PubMed=31978347	Cancer cell line
1650	CVCL_1576	NCI-H660	H660|H-660|NCIH660|NCI660	PubMed=1563005|PubMed=2569043|PubMed=2985257|PubMed=8806092|PubMed=8806103|PubMed=11030152|PubMed=14518029|PubMed=17401460|PubMed=20215515|PubMed=22460905|PubMed=23671654|PubMed=25984343|PubMed=27397505|PubMed=30894373|PubMed=31068700	Cancer cell line
1651	CVCL_1577	NCI-H661	H661|H-661|NCIH661	PubMed=1311061|PubMed=8806092|PubMed=9649128|PubMed=11030152|PubMed=11369051|PubMed=18083107|PubMed=19472407|PubMed=20164919|PubMed=20215515|PubMed=22460905|PubMed=22961666|PubMed=25984343|PubMed=27397505|PubMed=28196595|PubMed=30894373|PubMed=31068700|PubMed=31978347	Cancer cell line
1652	CVCL_1578	NCI-H676B	H676B|H-676B|NCI-H676|H676|H-676	PubMed=1311061|PubMed=8626706|PubMed=8806092|PubMed=11030152	Cancer cell line
1653	CVCL_1579	NCI-H69	NCI-H-69|NCI H69|H69|H-69|NCIH69|NCI-HUT-69|H69/P|NCI-H69C|H69C|H69c	PubMed=1662924|PubMed=1845952|PubMed=1847845|PubMed=2388294|PubMed=2473086|PubMed=2574988|PubMed=2594029|PubMed=2985257|PubMed=2985258|PubMed=2986243|PubMed=3034934|PubMed=3335022|PubMed=6108156|PubMed=6148444|PubMed=7736387|PubMed=7903701|PubMed=8626706|PubMed=8712684|PubMed=8806092|PubMed=8806103|PubMed=9212023|PubMed=9413215|PubMed=9559344|PubMed=9744504|PubMed=9815546|PubMed=10037197|PubMed=1…	Cancer cell line
1654	CVCL_1580	NCI-H711	H711|H-711	PubMed=8806092|PubMed=8806103|PubMed=17426248|PubMed=20215515	Cancer cell line
1655	CVCL_1581	NCI-H716	NCI H716|H716|H-716|NCIH716	PubMed=1359704|PubMed=3479249|PubMed=8806089|PubMed=8806092|PubMed=8806095|PubMed=16418264|PubMed=18258742|PubMed=19927377|PubMed=20164919|PubMed=20215515|PubMed=20606684|PubMed=22460905|PubMed=23272949|PubMed=24755471|PubMed=25485619|PubMed=25926053|PubMed=25984343|PubMed=27397505|PubMed=28196595|PubMed=28854368|PubMed=29101300|PubMed=29444439|PubMed=30894373|PubMed=31068700|PubMed=31978347	Cancer cell line
1656	CVCL_1582	NCI-H719	H719|H-719	PubMed=8806092|PubMed=8806103|PubMed=11030152|PubMed=20164919	Cancer cell line
1657	CVCL_1583	NCI-H720	H720|H-720|NCIH720	PubMed=1311061|PubMed=1563005|PubMed=8626706|PubMed=8806092|PubMed=11030152|PubMed=20164919|PubMed=20215515|PubMed=23119007|PubMed=26087898|PubMed=27397505|PubMed=28196595|PubMed=30894373	Cancer cell line
1658	CVCL_1584	NCI-H727	H727|H-727|NCIH727	PubMed=1311061|PubMed=1563005|PubMed=8626706|PubMed=8806092|PubMed=11030152|PubMed=12068308|PubMed=19472407|PubMed=20164919|PubMed=20215515|PubMed=22460905|PubMed=22538498|PubMed=22929519|PubMed=23119007|PubMed=24135919|PubMed=25485619|PubMed=26087898|PubMed=27397505|PubMed=28196595|PubMed=30894373|PubMed=31068700	Cancer cell line
1659	CVCL_1585	NCI-H735	H735|H-735	PubMed=8626706|PubMed=8806092|PubMed=8806103|PubMed=11030152	Cancer cell line
1660	CVCL_1586	NCI-H740	H740|H-740|NCIH740	PubMed=8806092|PubMed=8806103|PubMed=11030152|PubMed=27397505|PubMed=30894373	Cancer cell line
1661	CVCL_1587	NCI-H747	NCI H747|H747|H-747|NCI-747|NCIH747|NCI747	PubMed=3479249|PubMed=8806092|PubMed=12068308|PubMed=16418264|PubMed=18258742|PubMed=20164919|PubMed=20215515|PubMed=20570890|PubMed=20606684|PubMed=22460905|PubMed=23272949|PubMed=24755471|PubMed=25926053|PubMed=27397505|PubMed=28196595|PubMed=28854368|PubMed=29101300|PubMed=29444439|PubMed=30894373|PubMed=31068700|PubMed=31978347	Cancer cell line
1662	CVCL_1588	NCI-H748	H748|H-748|NCIH748	PubMed=8806092|PubMed=8806103|PubMed=11030152|PubMed=17426248|PubMed=20164919|PubMed=20215515|PubMed=27397505|PubMed=30894373	Cancer cell line
1663	CVCL_1589	NCI-H774	H774|H-774	PubMed=1312696|PubMed=1565469|PubMed=8626706|PubMed=8806092|PubMed=8806103|PubMed=9331070|PubMed=11005564|PubMed=11030152|PubMed=20164919	Cancer cell line
1664	CVCL_1590	NCI-H810	H810|H-810|NCIH810	PubMed=1311061|PubMed=1563005|PubMed=8806092|PubMed=11030152|PubMed=20164919|PubMed=20215515|PubMed=22460905|PubMed=25485619|PubMed=27397505|PubMed=28196595|PubMed=30894373|PubMed=31068700	Cancer cell line
1665	CVCL_1591	NCI-H82	NCI-H-82|H82|H-82|NCI H82|NCIH82|H82sclc	PubMed=1312696|PubMed=1563005|PubMed=1565469|PubMed=1845952|PubMed=2388294|PubMed=2473086|PubMed=2985257|PubMed=2985258|PubMed=2986243|PubMed=3335022|PubMed=6148444|PubMed=7720728|PubMed=8626706|PubMed=8806092|PubMed=8806103|PubMed=10037197|PubMed=10709110|PubMed=11005564|PubMed=11030152|PubMed=16157194|PubMed=17426248|PubMed=19472407|PubMed=20164919|PubMed=20215515|PubMed=22460905|PubMed=2296166…	Cancer cell line
1666	CVCL_1592	NCI-H820	H820|H-820|NCIH820	PubMed=1311061|PubMed=1565469|PubMed=2386953|PubMed=8626706|PubMed=8806092|PubMed=11030152|PubMed=25485619|PubMed=28196595|PubMed=30894373	Cancer cell line
1667	CVCL_1593	NCI-H835	H835|H-835|NCIH835	PubMed=1311061|PubMed=1563005|PubMed=8806092|PubMed=11030152|PubMed=20164919|PubMed=26087898|PubMed=27397505|PubMed=30894373	Cancer cell line
1668	CVCL_1594	NCI-H838	H838|H-838|NCIH838	PubMed=1311061|PubMed=8806092|PubMed=11030152|PubMed=18083107|PubMed=20164919|PubMed=20215515|PubMed=22460905|PubMed=22961666|PubMed=25984343|PubMed=27397505|PubMed=28196595|PubMed=29444439|PubMed=30894373|PubMed=31068700|PubMed=31978347	Cancer cell line
1669	CVCL_1595	NCI-H841	H841|H-841|NCI-841|NCIH841	PubMed=8806092|PubMed=8806103|PubMed=11005564|PubMed=11030152|PubMed=19472407|PubMed=20215515|PubMed=22460905|PubMed=22961666|PubMed=23716474|PubMed=27397505|PubMed=30894373|PubMed=31068700	Cancer cell line
1670	CVCL_1596	NCI-H847	H847|H-847|NCIH847	PubMed=8806092|PubMed=8806103|PubMed=20679594|PubMed=22961666|PubMed=25485619|PubMed=27397505|PubMed=30894373	Cancer cell line
1671	CVCL_1597	NCI-H865	H865|H-865	PubMed=8806092|PubMed=8806103|PubMed=11030152|PubMed=22961666	Cancer cell line
1672	CVCL_1598	NCI-H889	H889|H-889|NCIH889	PubMed=1312696|PubMed=1565469|PubMed=8626706|PubMed=8806092|PubMed=8806103|PubMed=10037197|PubMed=11030152|PubMed=17426248|PubMed=20164919|PubMed=20215515|PubMed=20624269|PubMed=22460905|PubMed=22961666|PubMed=25485619|PubMed=25960936|PubMed=30894373|PubMed=31068700	Cancer cell line
1673	CVCL_1599	NCI-H920	H920|H-920	PubMed=1311061|PubMed=1565469|PubMed=2386953|PubMed=8806092|PubMed=25485619|PubMed=28196595	Cancer cell line
1674	CVCL_1600	NCI-H929	NCI H929|NCIH929|H929|H-929	DOI=10.1016/B978-0-12-221970-2.50457-5|Patent=US4892829|PubMed=2423157|PubMed=3275865|PubMed=8806089|PubMed=8806092|PubMed=8943038|PubMed=10087940|PubMed=10936422|PubMed=11157491|PubMed=12068308|PubMed=16956823|PubMed=17171682|PubMed=17692805|PubMed=18647998|PubMed=18700954|PubMed=19306352|PubMed=21173094|PubMed=22460905|PubMed=25485619|PubMed=25688540|PubMed=27397505|PubMed=30285677|PubMed=30545…	Cancer cell line
1675	CVCL_1601	NCI-H969	H969|H-969	PubMed=1311061|PubMed=8806092|PubMed=11030152|PubMed=28196595	Cancer cell line
1676	CVCL_1602	NCI-N417	NCI-N-417|NCI N417|N-417|N417|NCIN417|NCI417N|NCI-H417|H-417|H417|NCI-N417D|N417D|N417d	PubMed=1320893|PubMed=1563005|PubMed=1565469|PubMed=1845952|PubMed=2473086|PubMed=2540905|PubMed=2574988|PubMed=2985257|PubMed=2985258|PubMed=3034934|PubMed=6148444|PubMed=8626706|PubMed=8806092|PubMed=8806103|PubMed=9744504|PubMed=10037197|PubMed=11005564|PubMed=11030152|PubMed=11414198|PubMed=12712436|PubMed=19394761|PubMed=19472407|PubMed=20164919|PubMed=22313637|PubMed=23716474|PubMed=2548561…	Cancer cell line
1677	CVCL_1603	NCI-N87	NCI N87|N87|N-87|NCI-H87|H87|H-87|NCIN87	DOI=10.1016/B978-0-12-333530-2.50014-9|PubMed=1676761|PubMed=2158397|PubMed=8806089|PubMed=8806092|PubMed=8806095|PubMed=18804159|PubMed=20164919|PubMed=20215515|PubMed=22460905|PubMed=24807215|PubMed=25485619|PubMed=25960936|PubMed=25984343|PubMed=26919099|PubMed=27397505|PubMed=30894373|PubMed=31068700|PubMed=31978347	Cancer cell line
1678	CVCL_1604	NEC8	NEC-8	PubMed=520758|PubMed=2445169|PubMed=3518877|PubMed=3618218|PubMed=9290701|PubMed=20164919|PubMed=20215515|PubMed=27397505|PubMed=30894373	Cancer cell line
1679	CVCL_1605	NH-12	NH12	PubMed=9290701|PubMed=12210830|PubMed=18923524|PubMed=20164919|PubMed=27397505|PubMed=30894373	Cancer cell line
1680	CVCL_1606	NH-6	NH6	PubMed=2004381|PubMed=9290701|PubMed=20164919|PubMed=22460905|PubMed=30894373|PubMed=31068700	Cancer cell line
1681	CVCL_1607	NKM-1	NKM1	DOI=10.1016/B978-0-12-221970-2.50457-5|PubMed=1699657|PubMed=1701353|PubMed=1701357|PubMed=9737686|PubMed=9738977|PubMed=20164919|PubMed=27397505|PubMed=30894373	Cancer cell line
1682	CVCL_1608	NMC-G1	NMCG-1|NMCG1|National Medical Center-Glioma 1	DOI=10.1007/978-4-431-68150-2_30|PubMed=8428960|PubMed=12068308|PubMed=16232199|PubMed=20164919|PubMed=22460905|PubMed=27397505|PubMed=30894373|PubMed=31068700|PubMed=31395879	Cancer cell line
1683	CVCL_1609	NOMO-1	Nomo-1|NOMO1	DOI=10.1016/B978-0-12-221970-2.50457-5|DOI=10.3960/jslrt1961.28.19|PubMed=1699657|PubMed=1701357|PubMed=9738977|PubMed=14671638|PubMed=20164919|PubMed=21552520|PubMed=22460905|PubMed=25984343|PubMed=27397505|PubMed=30285677|PubMed=30894373|PubMed=31068700	Cancer cell line
1684	CVCL_1610	NOS-1 [Human osteosarcoma]	NOS1	PubMed=1449054|PubMed=20164919|PubMed=27397505|PubMed=30894373	Cancer cell line
1685	CVCL_1611	NUGC-2	NuGC-2|NUGC2|NU-GC-2	PubMed=1778766|PubMed=3172586|PubMed=3986962|PubMed=9290701|PubMed=15723654|PubMed=19132987|PubMed=22460905|PubMed=24807215|PubMed=25485619|PubMed=30894373|PubMed=31068700	Cancer cell line
1686	CVCL_1612	NUGC-3	NUGC3|NU-GC-3	PubMed=1370612|PubMed=1778766|PubMed=3172586|PubMed=9290701|PubMed=15723654|PubMed=15767549|PubMed=19132987|PubMed=20164919|PubMed=20215515|PubMed=22460905|PubMed=24807215|PubMed=25485619|PubMed=27397505|PubMed=28196595|PubMed=30894373|PubMed=31068700|PubMed=31978347	Cancer cell line
1687	CVCL_1613	NY		PubMed=6596455|PubMed=9290701|PubMed=15289353|PubMed=20164919|PubMed=20215515|PubMed=27397505|PubMed=30894373	Cancer cell line
1688	CVCL_1614	OAW28	OAW-28|OAW 28	PubMed=2653399|PubMed=8795574|PubMed=20164919|PubMed=20215515|PubMed=22460905|PubMed=23415752|PubMed=23839242|PubMed=25230021|PubMed=25485619|PubMed=27397505|PubMed=28196595|PubMed=30485824|PubMed=30894373|PubMed=31068700	Cancer cell line
1689	CVCL_1615	OAW42	OAW-42|OAW 42	PubMed=2653399|PubMed=8795574|PubMed=11414198|PubMed=20164919|PubMed=20215515|PubMed=22460905|PubMed=23415752|PubMed=23839242|PubMed=25230021|PubMed=25485619|PubMed=25984343|PubMed=27397505|PubMed=28196595|PubMed=28273451|PubMed=30485824|PubMed=30894373|PubMed=31068700	Cancer cell line
1690	CVCL_1616	OC 314	OC-314|OC314	PubMed=8690298|PubMed=15677628|PubMed=20164919|PubMed=22460905|PubMed=27397505|PubMed=30894373|PubMed=31068700	Cancer cell line
1691	CVCL_1617	OC 315	OC-315|OC315	PubMed=8690298|PubMed=15677628|PubMed=31068700	Cancer cell line
1692	CVCL_1618	OC 316	OC-316|OC316	PubMed=8690298|PubMed=15677628|PubMed=22460905|PubMed=23415752|PubMed=23839242|PubMed=28196595|PubMed=30894373|PubMed=31068700	Cancer cell line
1693	CVCL_1619	OCI-AML-2	OCI/AML-2|OCI-AML2|OCI/AML2|OCI AML2|OCIAML2|AML-2|Ontario Cancer Institute-Acute Myeloid Leukemia-2	DOI=10.1016/B978-0-12-221970-2.50457-5|PubMed=2538684|PubMed=15843827|PubMed=16408098|PubMed=20164919|PubMed=22460905|PubMed=25485619|PubMed=25984343|PubMed=27397505|PubMed=30285677|PubMed=30894373|PubMed=31068700	Cancer cell line
1694	CVCL_1620	OCI-AML-5	OCI/AML-5|OCI-AML5|OCI/AML5|OCI AML5|OCIAML5|Ontario Cancer Institute-Acute Myeloid Leukemia-5	DOI=10.1016/B978-0-12-221970-2.50457-5|PubMed=9096695|PubMed=16408098|PubMed=22460905|PubMed=25485619|PubMed=25984343|PubMed=27397505|PubMed=30285677|PubMed=30894373|PubMed=31068700|PubMed=31395879|PubMed=31978347	Cancer cell line
1695	CVCL_1621	OCUB-M	OCUBM|OCUB-1M|OCUB-1 Monolayered	PubMed=7873497|PubMed=15677628|PubMed=20164919|PubMed=27397505|PubMed=30894373|PubMed=31068700	Cancer cell line
1696	CVCL_1622	OE19	OE-19|JROECL 19|JROECL19|OEC19	PubMed=9010035|PubMed=15511476|PubMed=16364037|PubMed=20075370|PubMed=20164919|PubMed=20215515|PubMed=22460905|PubMed=23795680|PubMed=24083764|PubMed=25070024|PubMed=26512696|PubMed=27397505|PubMed=28196595|PubMed=30894373|PubMed=31068700|PubMed=31395879	Cancer cell line
1697	CVCL_1623	OMC-1 [Human cervical carcinoma]	OMC1|Osaka Medical College-1	DOI=10.1267/ahc.26.515|PubMed=2486664|PubMed=2531191|PubMed=3746026|PubMed=20164919|PubMed=27397505|PubMed=30894373	Cancer cell line
1698	CVCL_1624	ONS-76	ONS76	CelloPub=CLPUB00094|DOI=10.1007/978-4-431-68150-2_63|DOI=10.1016/B978-0-12-333530-2.50005-8|PubMed=2504489|PubMed=2818910|PubMed=20164919|PubMed=22460905|PubMed=22951319|PubMed=27397505|PubMed=27498314|PubMed=27812533|PubMed=30894373|PubMed=31068700	Cancer cell line
1699	CVCL_1625	OPM-2	OPM2	DOI=10.1016/B978-0-12-221970-2.50457-5|PubMed=3926660|PubMed=8943038|PubMed=10087940|PubMed=10583232|PubMed=10936422|PubMed=11157491|PubMed=15215163|PubMed=16956823|PubMed=17171682|PubMed=17692805|PubMed=18647998|PubMed=18700954|PubMed=19306352|PubMed=20164919|PubMed=21173094|PubMed=22460905|PubMed=25485619|PubMed=25688540|PubMed=25984343|PubMed=27397505|PubMed=28196595|PubMed=30285677|PubMed=305…	Cancer cell line
1700	CVCL_1626	OS-RC-2	OSRC2|RC-2	PubMed=4008433|PubMed=14534724|PubMed=15604581|PubMed=20164919|PubMed=27397505|PubMed=28489074|PubMed=30894373|PubMed=31068700|PubMed=31978347	Cancer cell line
1701	CVCL_1627	OVCAR-4	OVCAR 4|NIH:OVCAR-4|NIH:OVCAR4|OVCAR.4|OVCAR4|Ovcar4	PubMed=2041050|PubMed=2307530|PubMed=3335022|PubMed=3930572|PubMed=6385258|PubMed=9041185|PubMed=10700174|PubMed=12080474|PubMed=12960427|PubMed=15748285|PubMed=17088437|PubMed=19372543|PubMed=20164919|PubMed=22336246|PubMed=22384151|PubMed=22460905|PubMed=22628656|PubMed=23839242|PubMed=23856246|PubMed=23933261|PubMed=24023729|PubMed=24279929|PubMed=24670534|PubMed=25485619|PubMed=25984343|PubMe…	Cancer cell line
1702	CVCL_1628	OVCAR-5	OVCAR 5|NIH:OVCAR-5|OVCAR.5|OVCAR5|Ovcar5|OVCA5	PubMed=2041050|PubMed=2307530|PubMed=3335022|PubMed=3930572|PubMed=6385258|PubMed=9041185|PubMed=10700174|PubMed=12417041|PubMed=12960427|PubMed=15748285|PubMed=17088437|PubMed=19372543|PubMed=20164919|PubMed=22328975|PubMed=22336246|PubMed=22384151|PubMed=22585861|PubMed=22628656|PubMed=22710073|PubMed=23415752|PubMed=23856246|PubMed=23933261|PubMed=24023729|PubMed=24279929|PubMed=24434149|PubMe…	Cancer cell line
1703	CVCL_1629	OVCAR-8	OVCAR 8|NIH:OVCAR-8|OVCAR8|Ovcar8|OVCAR.8|OVCA8	DOI=10.4172/2157-7145.S2-005|PubMed=2041050|PubMed=2307530|PubMed=3335022|PubMed=9041185|PubMed=10700174|PubMed=12417041|PubMed=12960427|PubMed=15748285|PubMed=17088437|PubMed=19372543|PubMed=20164919|PubMed=21912889|PubMed=22336246|PubMed=22384151|PubMed=22460905|PubMed=22585861|PubMed=22628656|PubMed=22710073|PubMed=23415752|PubMed=23839242|PubMed=23856246|PubMed=23933261|PubMed=24023729|PubMed…	Cancer cell line
1704	CVCL_1630	P12-Ichikawa	P12-ICHIKAWA|P12/ICHIKAWA|P12/Ichikawa|p12/Ichikawa|P12ichikawa|P12/ICH|P12/ICh|P12-ICH|P-12|P12	DOI=10.1016/B978-0-12-221970-2.50457-5|PubMed=6582512|PubMed=8127147|PubMed=8641406|PubMed=9933131|PubMed=10071127|PubMed=15472075|PubMed=17170727|PubMed=20164919|PubMed=22460905|PubMed=22675565|PubMed=27397505|PubMed=30285677|PubMed=30894373|PubMed=31068700	Cancer cell line
1705	CVCL_1631	P30/OHK	P30-OHK|P30 OHK|P30OHK|P30/Ohkubo|P30/OHKUBO|P30-OHKUBO|P30/0HK	DOI=10.1016/B978-0-12-221970-2.50457-5|PubMed=6983990|PubMed=9510473|PubMed=9680106|PubMed=20164919|PubMed=20215515|PubMed=27397505|PubMed=30894373|PubMed=31068700	Cancer cell line
1706	CVCL_1632	P31/FUJ	P31-FUJ|P31 FUJ|P31FUJ|P31/Fujioka	DOI=10.1016/B978-0-12-221970-2.50457-5|PubMed=6962783|PubMed=9379676|PubMed=14504097|PubMed=20164919|PubMed=20215515|PubMed=22460905|PubMed=23955599|PubMed=27397505|PubMed=30285677|PubMed=30894373|PubMed=31068700	Cancer cell line
1707	CVCL_1633	Panc 02.03	PANC-02-03|Panc_02_03|Panc02.03|Panc 2.03|Panc2.03|Panc2_03|PANC 203|Panc203|PANC203|PANC0203|Panc0203	PubMed=9612602|PubMed=18000365|PubMed=22460905|PubMed=22585861|PubMed=25167228|PubMed=25485619|PubMed=26216984|PubMed=27259358|PubMed=27397505|PubMed=28196595|PubMed=29444439|PubMed=30894373|PubMed=31068700|PubMed=31978347	Cancer cell line
1708	CVCL_1634	Panc 02.13	Panc 2.13|Panc-02.13|PANC-02-13|Panc2.13|PANC0213|PL1|PL-1	PubMed=9612602|PubMed=14695172|PubMed=18000365|PubMed=22460905|PubMed=25167228|PubMed=30894373|PubMed=31068700	Cancer cell line
1709	CVCL_1635	Panc 03.27	Panc 3.27|Panc-03.27|PANC-03-27|Panc_03_27|Panc-3_27|PANC3.27|Panc3.27|Panc3_27|PANC 327|Panc327|Panc-327|PANC0327|Panc0327|PL11|PL-11	PubMed=9612602|PubMed=14695172|PubMed=18000365|PubMed=20164919|PubMed=22460905|PubMed=22585861|PubMed=25167228|PubMed=25485619|PubMed=25984343|PubMed=26216984|PubMed=27259358|PubMed=27397505|PubMed=28196595|PubMed=29444439|PubMed=30894373|PubMed=31068700|PubMed=31395879	Cancer cell line
1710	CVCL_1636	Panc 04.03	PANC-04-03|Panc_04_03|Panc04.03|Panc 4.03|PANC 4.03|Panc4.03|PANC0403|Panc0403|PANC403|Pa17C|Pa017C|PL5|PL-5|PL 5	PubMed=9612602|PubMed=18000365|PubMed=22460905|PubMed=22585861|PubMed=22753594|PubMed=23637631|PubMed=25167228|PubMed=25485619|PubMed=26216984|PubMed=27259358|PubMed=27397505|PubMed=28196595|PubMed=29444439|PubMed=30894373|PubMed=31068700|PubMed=31978347	Cancer cell line
1711	CVCL_1637	Panc 05.04	Panc-05.04|Panc_05_04|Panc05.04|Panc 5.04|Panc5.04|PANC0504|Panc0504|Pa18C	PubMed=9612602|PubMed=22460905|PubMed=22585861|PubMed=22753594|PubMed=25167228|PubMed=25485619|PubMed=26216984|PubMed=27259358|PubMed=28196595|PubMed=30894373|PubMed=31068700|PubMed=31395879	Cancer cell line
1712	CVCL_1638	Panc 08.13	Panc 8.13|Panc-08.13|PANC-08-13|Panc_08_13|Panc08.13|Panc8.13|Panc-8_13|Panc-813|PANC 813|Panc813|PANC813|PANC0813|Panc0813|Pa14C|PL9|PL-9	PubMed=9612602|PubMed=14695172|PubMed=18000365|PubMed=20164919|PubMed=20215515|PubMed=22460905|PubMed=22585861|PubMed=22753594|PubMed=25167228|PubMed=25485619|PubMed=25984343|PubMed=27259358|PubMed=27397505|PubMed=29444439|PubMed=30894373|PubMed=31068700	Cancer cell line
1713	CVCL_1639	Panc 10.05	Panc-10.05|Panc10.05|PANC-10-05|PANC 1005|PANC1005|Panc1005|Pa16C|PL12|PL-12	PubMed=9612602|PubMed=18000365|PubMed=20164919|PubMed=22460905|PubMed=22585861|PubMed=22753594|PubMed=25167228|PubMed=25984343|PubMed=26216984|PubMed=27259358|PubMed=27397505|PubMed=28196595|PubMed=29444439|PubMed=30894373|PubMed=31068700	Cancer cell line
1714	CVCL_1640	PC-14	PC14	PubMed=1847845|PubMed=4094096|PubMed=10358721|PubMed=11005564|PubMed=14581340|PubMed=15185009|PubMed=15746151|PubMed=15901131|PubMed=16105816|PubMed=19472407|PubMed=20164919|PubMed=20215515|PubMed=22313637|PubMed=22460905|PubMed=25120651|PubMed=27397505|PubMed=30894373|PubMed=31068700|PubMed=31978347	Cancer cell line
1715	CVCL_1641	PF-382	PF382	DOI=10.1016/B978-0-12-221970-2.50457-5|PubMed=2410652|PubMed=3499548|PubMed=15472075|PubMed=15843827|PubMed=16408098|PubMed=17170727|PubMed=20164919|PubMed=22460905|PubMed=27397505|PubMed=30285677|PubMed=30894373|PubMed=31068700	Cancer cell line
1716	CVCL_1642	PFSK-1	PFSk-1|PFSK1|PFSK	DOI=10.1016/B978-0-12-333530-2.50005-8|PubMed=1316433|PubMed=20164919|PubMed=23325432|PubMed=27397505|PubMed=30894373	Cancer cell line
1717	CVCL_1643	KYSE-110	KYSE 110|KYSE110|KY-110|KY110	PubMed=1728357|PubMed=7913084|PubMed=8575860|PubMed=11092977|PubMed=15172977|PubMed=16045545	Cancer cell line
1718	CVCL_1644	PSN1	PSN-1	PubMed=1764370|PubMed=3009377|PubMed=3778442|PubMed=11787853|PubMed=18380791|PubMed=20164919|PubMed=22460905|PubMed=25167228|PubMed=25485619|PubMed=25984343|PubMed=26216984|PubMed=27397505|PubMed=28196595|PubMed=29444439|PubMed=30894373|PubMed=31068700	Cancer cell line
1719	CVCL_1645	QIMR-WIL	WIL	PubMed=4894385|PubMed=5246694|PubMed=5248028|PubMed=20164919|PubMed=27397505|PubMed=30894373	Cancer cell line
1720	CVCL_1646	Ramos.2G6.4C10	RAMOS.2G6.4C10|Ramos-2G6-4C10|RAMOS-2G6-4C10|Ramos 2G6.4C10|Ramos 2G6 4C10|RAMOS2G64C10|Ramos.G6.C10|Ramos G6.C10	PubMed=1698879|PubMed=20164919|PubMed=27397505|PubMed=30894373	Cancer cell line
1721	CVCL_1647	RCC10RGB	RCC-10RGB|RCC10 RGB|10RGB|RGB	PubMed=10929426|PubMed=14534724|PubMed=15604581|PubMed=20164919|PubMed=22460905|PubMed=27397505|PubMed=28489074|PubMed=30894373|PubMed=31068700|PubMed=31395879	Cancer cell line
1722	CVCL_1648	RCM-1 [Human rectum adenocarcinoma]	RCM1	PubMed=2570482|PubMed=3198327|PubMed=8348978|PubMed=9247707|PubMed=9290701|PubMed=16418264|PubMed=18258742|PubMed=20164919|PubMed=20215515|PubMed=20606684|PubMed=22460905|PubMed=23272949|PubMed=25485619|PubMed=25926053|PubMed=27397505|PubMed=28854368|PubMed=29101300|PubMed=29444439|PubMed=30894373|PubMed=31068700	Cancer cell line
1723	CVCL_1649	RD	R D|RD-2|RD 2|130T|130-T|130 T|TE-32|TE 32|TE32|TE 32.T|Te 32.T	PubMed=327080|PubMed=833871|PubMed=1917385|PubMed=2216456|PubMed=2302710|PubMed=3158613|PubMed=3518877|PubMed=4241949|PubMed=6220172|PubMed=8275086|PubMed=8383879|PubMed=12068308|PubMed=19235922|PubMed=20164919|PubMed=20215515|PubMed=20922763|PubMed=21948088|PubMed=22142829|PubMed=22460905|PubMed=22541669|PubMed=23578105|PubMed=23882450|PubMed=25894527|PubMed=26351324|PubMed=27397505|PubMed=28196…	Cancer cell line
1724	CVCL_1650	Reh	REH	DOI=10.1007/BF00204739|DOI=10.1016/B978-0-12-221970-2.50457-5|PubMed=197411|PubMed=2140233|PubMed=7630190|PubMed=7888679|PubMed=8704231|PubMed=8847894|PubMed=9067587|PubMed=9108419|PubMed=8704231|PubMed=9510473|PubMed=9680106|PubMed=9823951|PubMed=10490826|PubMed=14504097|PubMed=15843827|PubMed=16408098|PubMed=16523483|PubMed=20164919|PubMed=21552520|PubMed=22460905|PubMed=25984343|PubMed=2739750…	Cancer cell line
1725	CVCL_1651	RERF-LC-Ad1	RERF-LC-AD1|RERFLCAD1|RERFLCAd1|Radiation Effects Research Foundation-Lung Cancer-Adenocarcinoma 1	PubMed=16105816|PubMed=22460905|PubMed=30894373|PubMed=31068700|PubMed=31395879	Cancer cell line
1726	CVCL_1652	RERF-LC-Ad2	RERF-LC-AD2|RERFLCAD2|RERFLCAd2|Radiation Effects Research Foundation-Lung Cancer-Adenocarcinoma 2	PubMed=16105816|PubMed=20215515|PubMed=22460905|PubMed=30894373|PubMed=31068700	Cancer cell line
1727	CVCL_1653	RERF-LC-FM	LC-FM|RERFLCFM|Radiation Effects Research Foundation-Lung Cancer-FM	PubMed=8286010|PubMed=9290701|PubMed=9413215|PubMed=20164919|PubMed=27397505|PubMed=30894373	Cancer cell line
1728	CVCL_1654	RERF-LC-KJ	RERFLCKJ|KJ|Radiation Effects Research Foundation-Lung Cancer-KJ	PubMed=7790314|PubMed=15746151|PubMed=15901131|PubMed=16105816|PubMed=20215515|PubMed=21559605|PubMed=22460905|PubMed=25485619|PubMed=27397505|PubMed=30894373|PubMed=31068700	Cancer cell line
1729	CVCL_1655	RERF-LC-MS	RERF-LCMS|RERFLCMS|LC-MS|LCMS|Radiation Effects Research Foundation-Lung Cancer-MS	PubMed=8286010|PubMed=9023415|PubMed=9290701|PubMed=10358721|PubMed=11005564|PubMed=12569360|PubMed=14581340|PubMed=15746151|PubMed=15999539|PubMed=16105816|PubMed=19472407|PubMed=20164919|PubMed=20215515|PubMed=22460905|PubMed=25485619|PubMed=27397505|PubMed=30894373|PubMed=31068700|PubMed=31978347	Cancer cell line
1730	CVCL_1656	RERF-LC-Sq1	RERF-LC-Sq-1|RERFLCSQ1|RERFLCSq1|Radiation Effects Research Foundation-Lung Cancer-Squamous 1	PubMed=16105816|PubMed=20215515|PubMed=22460905|PubMed=24002593|PubMed=27397505|PubMed=30894373|PubMed=31068700|PubMed=31978347	Cancer cell line
1731	CVCL_1657	RF-48	RF48	PubMed=12226758|PubMed=20164919|PubMed=27397505|PubMed=30894373	Cancer cell line
1732	CVCL_1658	Rh1	RH1|RH-1|Rh-1|SJRH-1|SJRH1	PubMed=7536457|PubMed=8275086|PubMed=11051265|PubMed=17154184|PubMed=20164919|PubMed=23578105|PubMed=23882450|PubMed=27397505|PubMed=30894373	Cancer cell line
1733	CVCL_1659	Rh18	RH18|RH-18|Rh-18|SJRH-18|SJRH18	PubMed=3607778|PubMed=7536457|PubMed=8275086|PubMed=8383879|PubMed=9823299|PubMed=11051265|PubMed=19235922|PubMed=20164919|PubMed=20922763|PubMed=23578105|PubMed=23882450|PubMed=26351324|PubMed=27397505|PubMed=30894373|PubMed=31068700	Cancer cell line
1734	CVCL_1660	RL		DOI=10.1016/B978-0-12-221970-2.50457-5|PubMed=2313723|PubMed=16960149|PubMed=19358282|PubMed=20164919|PubMed=20215515|PubMed=22460905|PubMed=23292937|PubMed=25485619|PubMed=27397505|PubMed=28196595|PubMed=30285677|PubMed=30894373|PubMed=31068700|PubMed=31978347	Cancer cell line
1735	CVCL_1661	ZR-75-30	ZR75-30|ZR7530	DOI=10.1016/B978-0-12-333530-2.50009-5|PubMed=688225|PubMed=3335022|PubMed=11044355|PubMed=11414198|PubMed=16397213|PubMed=16541312|PubMed=17157791|PubMed=19582160|PubMed=19593635|PubMed=20070913|PubMed=20164919|PubMed=22460905|PubMed=23151021|PubMed=23260012|PubMed=23601657|PubMed=24009699|PubMed=24094812|PubMed=24176112|PubMed=25485619|PubMed=25960936|PubMed=25984343|PubMed=27397505|PubMed=2819…	Cancer cell line
1736	CVCL_1662	RMG-I	RMG1|RMG-1	CelloPub=CLPUB00481|PubMed=3154025|PubMed=8980248|PubMed=11330945|PubMed=12417041|PubMed=17671176|PubMed=20164919|PubMed=20215515|PubMed=22460905|PubMed=22705003|PubMed=23430509|PubMed=23839242|PubMed=24023729|PubMed=25485619|PubMed=25846456|PubMed=25960936|PubMed=25984343|PubMed=27397505|PubMed=28196595|PubMed=28273451|PubMed=30485824|PubMed=30894373|PubMed=31068700	Cancer cell line
1737	CVCL_1664	RPMI-2650	RPMI 2650|RPMI2650|Roswell Park Memorial Institute 2650	DOI=10.1007/978-1-4757-1647-4_13|DOI=10.1016/B978-0-12-333530-2.50007-1|PubMed=174085|PubMed=327080|PubMed=833871|PubMed=3518877|PubMed=5831238|PubMed=6277475|PubMed=20215515|PubMed=25485619|PubMed=27397505|PubMed=30894373	Cancer cell line
1738	CVCL_1665	RPMI-6666	RPMI 6666|RPMI6666|Roswell Park Memorial Institute 6666	PubMed=12592342|PubMed=20143388|PubMed=20164919|PubMed=20215515|PubMed=22460905|PubMed=27397505|PubMed=29533902|PubMed=30894373|PubMed=31068700	Transformed cell line
1739	CVCL_1666	RPMI-7951	RPMI 7951|RPMI7951|Roswell Park Memorial Institute 7951	DOI=10.1007/BF00199208|PubMed=833871|PubMed=1161259|PubMed=3335022|PubMed=12068308|PubMed=15467732|PubMed=20164919|PubMed=20215515|PubMed=22460905|PubMed=23285177|PubMed=25485619|PubMed=27397505|PubMed=30894373|PubMed=31068700|PubMed=31395879|PubMed=31978347	Cancer cell line
1740	CVCL_1667	RPMI-8402	RPMI 8402|RPMI8402|Roswell Park Memorial Institute 8402|8402	CelloPub=CLPUB00338|DOI=10.1016/B978-0-12-221970-2.50457-5|DOI=10.1007/978-1-4757-1647-4_11|PubMed=2255914|PubMed=2501659|PubMed=3039492|PubMed=3518877|PubMed=4547172|PubMed=9933131|PubMed=15472075|PubMed=16408098|PubMed=17170727|PubMed=20164919|PubMed=22460905|PubMed=26870252|PubMed=27397505|PubMed=29496689|PubMed=30285677|PubMed=30894373|PubMed=31068700|PubMed=31160637	Cancer cell line
1741	CVCL_1668	RPMI-8866	RPMI 8866|RPMI8866|Roswell Park Memorial Institute 8866|R8866	DOI=10.1007/978-1-4757-1647-4_11|PubMed=4169031|PubMed=17254797|PubMed=20164919|PubMed=27397505|PubMed=30894373	Transformed cell line
1742	CVCL_1670	RT-112	RT 112|RT112	PubMed=571047|PubMed=864752|PubMed=870558|PubMed=2903891|PubMed=3708594|PubMed=6823318|PubMed=7490993|PubMed=8873383|PubMed=11207054|PubMed=11921286|PubMed=12127398|PubMed=15846775|PubMed=20164919|PubMed=22460905|PubMed=24018021|PubMed=24035680|PubMed=24367658|PubMed=25485619|PubMed=25984343|PubMed=25997541|PubMed=26055179|PubMed=27270441|PubMed=27397505|PubMed=28855393|PubMed=29732388|PubMed=308…	Cancer cell line
1743	CVCL_1671	RTSG		PubMed=2083225|PubMed=11330945|PubMed=20164919	Cancer cell line
1744	CVCL_1672	RVH-421	RVH 421|RVH421	PubMed=6838761|PubMed=20164919|PubMed=22460905|PubMed=27397505|PubMed=30894373|PubMed=31068700|PubMed=31978347	Cancer cell line
1745	CVCL_1673	RXF 393L	RXF393L|RXF-393 L|RXF-393|RXF 393|RXF.393|RXF393|RXF 393NL	PubMed=2041050|PubMed=10700174|PubMed=15748285|PubMed=17088437|PubMed=18277095|PubMed=19372543|PubMed=20164919|PubMed=22384151|PubMed=22628656|PubMed=23856246|PubMed=23933261|PubMed=24279929|PubMed=24670534|PubMed=27377824|PubMed=27397505|PubMed=27807467|PubMed=28196595|PubMed=28489074|PubMed=30894373	Cancer cell line
1746	CVCL_1674	S-117	S117|CLS-117	PubMed=20164919|PubMed=22460905|PubMed=30894373|PubMed=31068700	Cancer cell line
1747	CVCL_1675	SAS		DOI=10.5843/jsot.13.Suppliment_301|DOI=10.11277/stomatology1952.38.20|PubMed=9023415|PubMed=9178645|PubMed=9290701|PubMed=17325662|PubMed=20164919|PubMed=20215515|PubMed=24627082|PubMed=27397505|PubMed=30894373	Cancer cell line
1748	CVCL_1676	SBC-1	SBC1	CelloPub=CLPUB00132|DOI=10.2482/haigan.22.53|DOI=10.4044/joma1947.104.9-10_905|PubMed=2540905|PubMed=8286010|PubMed=9290701|PubMed=9413215|PubMed=12569360|PubMed=20164919|PubMed=22399608|PubMed=25120651|PubMed=27397505|PubMed=30894373	Cancer cell line
1749	CVCL_1677	SBC-2 [Human contaminated bladder carcinoma]	SBC2	PubMed=8230540|PubMed=10508494|PubMed=20143388	Cancer cell line
1750	CVCL_1678	SBC-3	SBC3	CelloPub=CLPUB00132|DOI=10.4044/joma1947.104.9-10_905|PubMed=2540905|PubMed=3012965|PubMed=3032107|PubMed=8286010|PubMed=9227790|PubMed=9290701|PubMed=9413215|PubMed=9615743|PubMed=9914787|PubMed=10358721|PubMed=10628341|PubMed=12107105|PubMed=15016488|PubMed=15185009|PubMed=20215515|PubMed=22399608|PubMed=23066953|PubMed=27397505|PubMed=30894373	Cancer cell line
1751	CVCL_1679	SBC-5	SBC5	CelloPub=CLPUB00132|DOI=10.4044/joma1947.104.9-10_905|PubMed=8286010|PubMed=9290701|PubMed=9413215|PubMed=10358721|PubMed=11005564|PubMed=12107105|PubMed=15016488|PubMed=15185009|PubMed=20164919|PubMed=20215515|PubMed=22399608|PubMed=22460905|PubMed=23066953|PubMed=23381221|PubMed=25120651|PubMed=27397505|PubMed=30894373|PubMed=31068700|PubMed=31978347	Cancer cell line
1752	CVCL_1680	SBC-7 [Human contaminated bladder carcinoma]	SBC7	PubMed=8230540|PubMed=10508494|PubMed=20143388	Cancer cell line
1753	CVCL_1681	SCC-15	SCC 15|SCC15	DOI=10.1016/B978-0-12-333530-2.50007-1|PubMed=1394225|PubMed=3138611|PubMed=7214336|PubMed=8390283|PubMed=17312569|PubMed=20215515|PubMed=21868764|PubMed=22460905|PubMed=22546478|PubMed=25275298|PubMed=25485619|PubMed=27397505|PubMed=28196595|PubMed=29156801|PubMed=30894373|PubMed=31068700|PubMed=31395879	Cancer cell line
1754	CVCL_1682	SCC-25	SCC 25|SCC25|hSCC-25	DOI=10.1016/B978-0-12-333530-2.50007-1|PubMed=1394225|PubMed=1574572|PubMed=2380097|PubMed=2573646|PubMed=3182330|PubMed=3138611|PubMed=3417487|PubMed=3458227|PubMed=6722007|PubMed=7214336|PubMed=8339273|PubMed=8390283|PubMed=17312569|PubMed=17325662|PubMed=20164919|PubMed=20215515|PubMed=21868764|PubMed=22006338|PubMed=22460905|PubMed=22546478|PubMed=22564525|PubMed=24201445|PubMed=24825747|PubM…	Cancer cell line
1755	CVCL_1683	SCC-3	SCC3	DOI=10.1016/B978-0-12-221970-2.50457-5|PubMed=3095281|PubMed=8558920|PubMed=20164919|PubMed=20215515|PubMed=25485619|PubMed=27397505|PubMed=28196595|PubMed=30894373	Cancer cell line
1756	CVCL_1684	SCC-4	SCC 4|SCC4	DOI=10.1016/B978-0-12-333530-2.50007-1|PubMed=1394225|PubMed=2573646|PubMed=3417487|PubMed=3458227|PubMed=6722007|PubMed=7214336|PubMed=8390283|PubMed=17312569|PubMed=20145189|PubMed=20164919|PubMed=20215515|PubMed=21868764|PubMed=22006338|PubMed=22460905|PubMed=24825747|PubMed=27397505|PubMed=29156801|PubMed=30894373|PubMed=31068700	Cancer cell line
1757	CVCL_1685	SCC-9	SCC 9|SCC9	DOI=10.1007/978-1-4615-2023-8_7|DOI=10.1016/B978-0-12-333530-2.50007-1|PubMed=1574572|PubMed=2394610|PubMed=2573646|PubMed=3458227|PubMed=7214336|PubMed=8390283|PubMed=17312569|PubMed=17325662|PubMed=20164919|PubMed=20215515|PubMed=21868764|PubMed=22460905|PubMed=25275298|PubMed=25485619|PubMed=27397505|PubMed=29156801|PubMed=30894373|PubMed=31068700	Cancer cell line
1758	CVCL_1686	SCCH-26	SCCH26	PubMed=8221663|PubMed=12210830|PubMed=20164919	Cancer cell line
1759	CVCL_1687	SCH		CelloPub=CLPUB00142|DOI=10.1007/0-306-46861-1_8|PubMed=1170940|PubMed=2878840|PubMed=6682628|PubMed=9290701|PubMed=11014955|PubMed=20164919|PubMed=20215515|PubMed=27397505|PubMed=30894373	Cancer cell line
1760	CVCL_1688	SF126	SF-126|SF 126	DOI=10.1016/B978-0-12-333530-2.50005-8|PubMed=2829496|PubMed=3335022|PubMed=3708752|PubMed=16232199|PubMed=20164919|PubMed=20215515|PubMed=22460905|PubMed=25984343|PubMed=27397505|PubMed=30894373|PubMed=31068700	Cancer cell line
1761	CVCL_1689	SF268	SF-268|SF 268	DOI=10.1016/B978-0-12-333530-2.50005-8|PubMed=2041050|PubMed=2829496|PubMed=10700174|PubMed=15748285|PubMed=15900046|PubMed=17088437|PubMed=18277095|PubMed=19365568|PubMed=19372543|PubMed=20164919|PubMed=20215515|PubMed=22336246|PubMed=22384151|PubMed=22628656|PubMed=23856246|PubMed=23933261|PubMed=24279929|PubMed=24670534|PubMed=25485619|PubMed=27377824|PubMed=27397505|PubMed=27807467|PubMed=281…	Cancer cell line
1762	CVCL_1690	SF295	SF-295|SF 295	DOI=10.1016/B978-0-12-333530-2.50005-8|PubMed=2041050|PubMed=2829496|PubMed=3335022|PubMed=10700174|PubMed=15748285|PubMed=15900046|PubMed=17088437|PubMed=17984197|PubMed=18277095|PubMed=19372543|PubMed=20164919|PubMed=20215515|PubMed=22336246|PubMed=22384151|PubMed=22460905|PubMed=22628656|PubMed=23856246|PubMed=23933261|PubMed=24279929|PubMed=24670534|PubMed=25984343|PubMed=27377824|PubMed=2739…	Cancer cell line
1763	CVCL_1691	SF539	SF-539|SF-539 BT|SF 539	PubMed=2041050|PubMed=3019542|PubMed=3335022|PubMed=10700174|PubMed=15748285|PubMed=17088437|PubMed=19372543|PubMed=20164919|PubMed=22336246|PubMed=22384151|PubMed=22628656|PubMed=23856246|PubMed=23933261|PubMed=24279929|PubMed=24670534|PubMed=25485619|PubMed=27377824|PubMed=27397505|PubMed=27807467|PubMed=28196595|PubMed=30894373|PubMed=31068700	Cancer cell line
1764	CVCL_1692	SH-4	SH4	PubMed=327080|PubMed=833871|PubMed=1176156|PubMed=3518877|PubMed=12068308|PubMed=20164919|PubMed=20215515|PubMed=22460905|PubMed=27397505|PubMed=29275043|PubMed=30894373|PubMed=31068700|PubMed=31978347	Cancer cell line
1765	CVCL_1693	SHP-77	SHP77|Shadyside Hospital Pittsburgh-77	PubMed=212181|PubMed=3335022|PubMed=3518877|PubMed=7736387|PubMed=9559344|PubMed=9815546|PubMed=12068308|PubMed=17426248|PubMed=20164919|PubMed=20215515|PubMed=22460905|PubMed=27397505|PubMed=28196595|PubMed=30894373|PubMed=31068700|PubMed=31978347	Cancer cell line
1766	CVCL_1694	SIG-M5	SigM5|SIGM5	PubMed=10848831|PubMed=15843827|PubMed=16408098|PubMed=20164919|PubMed=22460905|PubMed=25485619|PubMed=27397505|PubMed=30285677|PubMed=30894373|PubMed=31068700	Cancer cell line
1767	CVCL_1695	SiMa	SIMA	PubMed=10686945|PubMed=20164919|PubMed=22460905|PubMed=23185348|PubMed=27397505|PubMed=30894373|PubMed=31068700	Cancer cell line
1768	CVCL_1697	SJSA-1	SJSA1|SJSA|OsA-CL|OSA-CL|OsACL|OSACL|OSA|OsA	PubMed=8275086|PubMed=12645653|PubMed=15150091|PubMed=17354236|PubMed=19787792|PubMed=20164919|PubMed=20215515|PubMed=21519327|PubMed=22460905|PubMed=25984343|PubMed=26351324|PubMed=27397505|PubMed=28196595|PubMed=30894373|PubMed=31068700|PubMed=31978347	Cancer cell line
1769	CVCL_1698	SK-MG-1	SKMG1|AJ	PubMed=6182568|PubMed=6582512|PubMed=6864164|PubMed=20143388|PubMed=20164919|PubMed=27397505|PubMed=30894373	Cancer cell line
1770	CVCL_1699	SK-MM-2	SK-MM2|SKMM-2|SKMM2	DOI=10.1016/B978-0-12-221970-2.50457-5|PubMed=2506399|PubMed=8695815|PubMed=8943038|PubMed=10936422|PubMed=11157491|PubMed=17692805|PubMed=18647998|PubMed=20164919|PubMed=21173094|PubMed=22460905|PubMed=25485619|PubMed=25688540|PubMed=25984343|PubMed=27397505|PubMed=28196595|PubMed=30285677|PubMed=30545397|PubMed=30894373|PubMed=31068700	Cancer cell line
1771	CVCL_1700	SK-N-AS	SKN-AS|SKNAS	DOI=10.1007/0-306-46872-7_2|DOI=10.1016/B978-0-12-333530-2.50006-X|DOI=10.1159/000407025|PubMed=2987426|PubMed=7838528|PubMed=9283597|PubMed=11550280|PubMed=12068308|PubMed=12702577|PubMed=16822308|PubMed=18534018|PubMed=18724359|PubMed=20164919|PubMed=20215515|PubMed=22213050|PubMed=22460905|PubMed=23202128|PubMed=24466371|PubMed=25485619|PubMed=27397505|PubMed=28192521|PubMed=28350380|PubMed=30…	Cancer cell line
1772	CVCL_1701	SK-N-DZ	SKNDZ	DOI=10.1016/B978-0-12-333530-2.50006-X|DOI=10.1159/000407025|PubMed=2987426|PubMed=12702577|PubMed=16822308|PubMed=18724359|PubMed=20164919|PubMed=20215515|PubMed=22460905|PubMed=25485619|PubMed=27397505|PubMed=28350380|PubMed=30894373|PubMed=31068700	Cancer cell line
1773	CVCL_1702	SK-N-FI	SK_N_FI|SKNFI|SK-N-F1|SKNF1	DOI=10.1016/B978-0-12-333530-2.50006-X|DOI=10.1159/000407025|PubMed=2987426|PubMed=7838528|PubMed=11550280|PubMed=15150091|PubMed=16822308|PubMed=18724359|PubMed=20164919|PubMed=20215515|PubMed=22213050|PubMed=22460905|PubMed=23202128|PubMed=24792489|PubMed=25485619|PubMed=27397505|PubMed=28350380|PubMed=30894373|PubMed=31068700	Cancer cell line
1774	CVCL_1703	SK-PN-DW	SKPNDW	DOI=10.1016/B978-0-12-333530-2.50006-X|PubMed=2987426|PubMed=3024811|PubMed=8040301|PubMed=20164919|PubMed=22142829|PubMed=27397505|PubMed=30894373|PubMed=31046733|PubMed=31068700	Cancer cell line
1775	CVCL_1704	SKG-IIIa	SKG-IIIA|SKG IIIa|SKGIIIA|SKG-3a|SKG3A|SKG3a	CelloPub=CLPUB00481|PubMed=6600963|PubMed=6699456|PubMed=8380785|PubMed=9290701|PubMed=15099960|PubMed=20164919|PubMed=27397505|PubMed=30894373	Cancer cell line
1776	CVCL_1705	SN12C	SN-12C	PubMed=2041050|PubMed=2706827|PubMed=3335022|PubMed=3731078|PubMed=8053494|PubMed=10700174|PubMed=11146448|PubMed=15748285|PubMed=17088437|PubMed=18277095|PubMed=19372543|PubMed=20164919|PubMed=20952505|PubMed=22384151|PubMed=22628656|PubMed=23856246|PubMed=23933261|PubMed=24279929|PubMed=24670534|PubMed=27377824|PubMed=27397505|PubMed=27807467|PubMed=28196595|PubMed=28489074|PubMed=30894373	Cancer cell line
1777	CVCL_1706	SNB-75	SNB.75|SNB75	PubMed=2041050|PubMed=3121170|PubMed=3335022|PubMed=10700174|PubMed=15748285|PubMed=15900046|PubMed=17088437|PubMed=18277095|PubMed=19372543|PubMed=20164919|PubMed=22336246|PubMed=22384151|PubMed=22628656|PubMed=23856246|PubMed=23933261|PubMed=24279929|PubMed=24670534|PubMed=27377824|PubMed=27397505|PubMed=27807467|PubMed=28196595|PubMed=30894373|PubMed=31068700	Cancer cell line
1778	CVCL_1707	SNG-M	SNGM	CelloPub=CLPUB00481|PubMed=858140|PubMed=2429643|PubMed=2448191|PubMed=9436037|PubMed=10457904|PubMed=12893190|PubMed=20164919|PubMed=20215515|PubMed=22460905|PubMed=27397505|PubMed=28196595|PubMed=30894373|PubMed=31068700|PubMed=31978347	Cancer cell line
1779	CVCL_1708	SNU-C1	SNUC1|NCI-SNU-C1	PubMed=3479249|PubMed=8556707|PubMed=8806092|PubMed=8806095|PubMed=19956504|PubMed=20164919|PubMed=20606684|PubMed=22460905|PubMed=23637631|PubMed=24755471|PubMed=25485619|PubMed=25926053|PubMed=25984343|PubMed=27397505|PubMed=28196595|PubMed=28854368|PubMed=30894373|PubMed=31068700|PubMed=31978347	Cancer cell line
1780	CVCL_1709	SNU-C2A	SNUC2A|NCI-SNU-C2A|C2A	PubMed=3479249|PubMed=8806095|PubMed=10674020|PubMed=19956504|PubMed=22460905|PubMed=25926053|PubMed=25984343|PubMed=30894373|PubMed=31068700|PubMed=31978347	Cancer cell line
1781	CVCL_1710	SNU-C2B	SNUC2B|NCI-SNU-C2B	PubMed=8806092|PubMed=16418264|PubMed=18258742|PubMed=19956504|PubMed=20164919|PubMed=20570890|PubMed=20606684|PubMed=24755471|PubMed=25926053|PubMed=27397505|PubMed=28196595|PubMed=28854368|PubMed=29101300|PubMed=29444439|PubMed=30894373|PubMed=31068700	Cancer cell line
1782	CVCL_1711	SR	SR-786|SR786	DOI=10.1016/B978-0-12-221970-2.50457-5|PubMed=2313723|PubMed=2041050|PubMed=2456698|PubMed=8558920|PubMed=10700174|PubMed=15356658|PubMed=15748285|PubMed=17088437|PubMed=19372543|PubMed=20164919|PubMed=20215515|PubMed=22384151|PubMed=22460905|PubMed=22628656|PubMed=23856246|PubMed=23933261|PubMed=24279929|PubMed=24670534|PubMed=25355872|PubMed=25485619|PubMed=27377824|PubMed=27397505|PubMed=27807…	Cancer cell line
1783	CVCL_1712	ST486	ST 486	PubMed=1325212|PubMed=2052620|PubMed=3080238|PubMed=3921823|PubMed=6243721|PubMed=6243722|PubMed=6265077|PubMed=6286763|PubMed=6328505|PubMed=7757991|PubMed=8344493|PubMed=8515068|PubMed=9473234|PubMed=9643977|PubMed=9973220|PubMed=20164919|PubMed=20215515|PubMed=22460905|PubMed=25355872|PubMed=27397505|PubMed=30285677|PubMed=30894373|PubMed=31068700	Cancer cell line
1784	CVCL_1713	SUP-B8	SupB8	PubMed=2541219|PubMed=20164919|PubMed=27397505|PubMed=30894373	Cancer cell line
1785	CVCL_1714	SUP-T1	Sup-T1|SUPT-1|SupT-1|Sup T-1|SUP T-1|SUP T1|Sup T1|SupT1|SUPT1|Tsup-1|VB|Stanford University Pediatric T-cell line 1	DOI=10.1016/B978-0-12-221970-2.50457-5|PubMed=3004618|PubMed=3010463|PubMed=3036367|PubMed=3107838|PubMed=3935328|PubMed=6437672|PubMed=6438800|PubMed=7849311|PubMed=8558920|PubMed=9933131|PubMed=17170727|PubMed=20164919|PubMed=22292511|PubMed=22460905|PubMed=22675565|PubMed=25355872|PubMed=27397505|PubMed=30285677|PubMed=30894373|PubMed=31068700	Cancer cell line
1786	CVCL_1715	SW1088	SW-1088|SW 1088	PubMed=327080|PubMed=3518877|PubMed=6935474|PubMed=7459858|PubMed=11414198|PubMed=16697959|PubMed=20164919|PubMed=20215515|PubMed=22460905|PubMed=27397505|PubMed=30894373|PubMed=31068700|PubMed=31395879	Cancer cell line
1787	CVCL_1716	SW1271	SW-1271|SW 1271	PubMed=3518877|PubMed=17426248|PubMed=22460905|PubMed=27397505|PubMed=30894373|PubMed=31068700|PubMed=31978347	Cancer cell line
1788	CVCL_1717	SW1417	SW-1417|SW 1417	PubMed=924690|PubMed=1778766|PubMed=3518877|PubMed=6935474|PubMed=7104989|PubMed=7459858|PubMed=8464898|PubMed=9294210|PubMed=9331070|PubMed=10737795|PubMed=11226274|PubMed=12068308|PubMed=16418264|PubMed=16854228|PubMed=18258742|PubMed=20164919|PubMed=20215515|PubMed=20570890|PubMed=20606684|PubMed=22460905|PubMed=23272949|PubMed=24755471|PubMed=25485619|PubMed=25926053|PubMed=25984343|PubMed=27…	Cancer cell line
1789	CVCL_1718	SW1463	SW-1463|SW 1463	PubMed=924690|PubMed=7104989|PubMed=12068308|PubMed=20164919|PubMed=20215515|PubMed=22460905|PubMed=23932154|PubMed=24755471|PubMed=25485619|PubMed=25926053|PubMed=26537799|PubMed=27397505|PubMed=28683746|PubMed=28854368|PubMed=29444439|PubMed=30894373|PubMed=31068700	Cancer cell line
1790	CVCL_1719	SW156	SW-156|SW 156	DOI=10.1007/978-1-4757-1647-4_2|PubMed=571047|PubMed=833871|PubMed=924690|PubMed=3518877|PubMed=6244232|PubMed=20215515|PubMed=22949125|PubMed=27397505|PubMed=28196595|PubMed=31068700	Cancer cell line
1791	CVCL_1720	SW1573	SW-1573|SW 1573	CelloPub=CLPUB00485|PubMed=1353703|PubMed=1974823|PubMed=2566376|PubMed=3518877|PubMed=6935474|PubMed=12068308|PubMed=20164919|PubMed=20215515|PubMed=22460905|PubMed=24002593|PubMed=25485619|PubMed=27397505|PubMed=28196595|PubMed=29444439|PubMed=30710758|PubMed=30894373|PubMed=31068700|PubMed=31978347	Cancer cell line
1792	CVCL_1721	SW1710	SW-1710|SW 1710	PubMed=3518877|PubMed=6744315|PubMed=6935474|PubMed=11921286|PubMed=15846775|PubMed=16885334|PubMed=20215515|PubMed=22460905|PubMed=24018021|PubMed=24035680|PubMed=24367658|PubMed=25997541|PubMed=26621286|PubMed=27270441|PubMed=27397505|PubMed=29732388|PubMed=30894373|PubMed=31068700	Cancer cell line
1793	CVCL_1722	SW1783	SW-1783|SW 1783	PubMed=3518877|PubMed=6220172|PubMed=11414198|PubMed=20215515|PubMed=22460905|PubMed=25984343|PubMed=27397505|PubMed=30894373|PubMed=31068700|PubMed=31978347	Cancer cell line
1794	CVCL_1723	SW1990	SW-1990|SW 1990	PubMed=6871872|PubMed=12068308|PubMed=15126341|PubMed=15688027|PubMed=18380791|PubMed=20164919|PubMed=20215515|PubMed=21054984|PubMed=22460905|PubMed=22585861|PubMed=25167228|PubMed=25485619|PubMed=25984343|PubMed=26216984|PubMed=27259358|PubMed=27397505|PubMed=28196595|PubMed=29444439|PubMed=30894373|PubMed=31068700|PubMed=31978347	Cancer cell line
1795	CVCL_1724	SW48	SW-48|SW 48	CelloPub=CLPUB00337|DOI=10.1007/978-1-4757-1647-4_2|PubMed=327080|PubMed=793708|PubMed=833871|PubMed=924690|PubMed=1000501|PubMed=3518877|PubMed=6220172|PubMed=6652615|PubMed=7104989|PubMed=7459858|PubMed=8197130|PubMed=8422623|PubMed=8464898|PubMed=9000572|PubMed=9294210|PubMed=9515795|PubMed=10612807|PubMed=10737795|PubMed=11314036|PubMed=11526487|PubMed=12615714|PubMed=16418264|PubMed=18258742…	Cancer cell line
1796	CVCL_1725	SW626	SW-626|SW 626	PubMed=327080|PubMed=833871|PubMed=3518877|PubMed=6220172|PubMed=6582512|PubMed=9698466|PubMed=10433623|PubMed=11314036|PubMed=12068308|PubMed=20106510|PubMed=20164919|PubMed=23415752|PubMed=25846456|PubMed=27397505|PubMed=28196595|PubMed=30894373	Cancer cell line
1797	CVCL_1726	SW684	SW-684|SW 684	PubMed=327080|PubMed=833871|PubMed=3518877|PubMed=20164919|PubMed=20215515|PubMed=26351324|PubMed=27397505|PubMed=30894373	Cancer cell line
1798	CVCL_1727	SW756	SW-756|SW 756	PubMed=833871|PubMed=924690|PubMed=3029760|PubMed=3518877|PubMed=6935474|PubMed=7129487|PubMed=12068308|PubMed=15531914|PubMed=20215515|PubMed=24134916|PubMed=27397505|PubMed=29156801|PubMed=30894373	Cancer cell line
1799	CVCL_1728	SW780	SW-780|SW 780	PubMed=571047|PubMed=833871|PubMed=924690|PubMed=3518877|PubMed=6244232|PubMed=6744315|PubMed=7459858|PubMed=20164919|PubMed=20215515|PubMed=22460905|PubMed=24018021|PubMed=24035680|PubMed=24367658|PubMed=25485619|PubMed=25997541|PubMed=27270441|PubMed=27397505|PubMed=29732388|PubMed=30894373|PubMed=31068700|PubMed=31395879	Cancer cell line
1800	CVCL_1729	SW837	SW-837|SW 837	PubMed=924690|PubMed=1000501|PubMed=6652615|PubMed=7104989|PubMed=8464898|PubMed=9715273|PubMed=10612807|PubMed=10737795|PubMed=11226274|PubMed=11687795|PubMed=12068308|PubMed=16418264|PubMed=18258742|PubMed=19927377|PubMed=20164919|PubMed=20215515|PubMed=20570890|PubMed=20606684|PubMed=22460905|PubMed=23272949|PubMed=23932154|PubMed=24755471|PubMed=24840470|PubMed=25485619|PubMed=25926053|PubMed…	Cancer cell line
1801	CVCL_1730	SW872	SW-872|SW 872	PubMed=327080|PubMed=833871|PubMed=3518877|PubMed=6220172|PubMed=12068308|PubMed=16888811|PubMed=17354236|PubMed=17426441|PubMed=17431109|PubMed=20164919|PubMed=20215515|PubMed=22911243|PubMed=24726063|PubMed=24758355|PubMed=27397505|PubMed=28196595|PubMed=30894373	Cancer cell line
1802	CVCL_1731	SW900	SW-900|SW 900	PubMed=327080|PubMed=833871|PubMed=924690|PubMed=3518877|PubMed=6935474|PubMed=7459858|PubMed=7736387|PubMed=12068308|PubMed=20164919|PubMed=20215515|PubMed=22460905|PubMed=24002593|PubMed=24135919|PubMed=25485619|PubMed=27397505|PubMed=29444439|PubMed=30894373|PubMed=31068700|PubMed=31395879	Cancer cell line
1803	CVCL_1732	SW954	SW-954|SW 954	PubMed=924690|PubMed=3518877|PubMed=20164919|PubMed=20215515|PubMed=27397505|PubMed=30894373	Cancer cell line
1804	CVCL_1733	SW962	SW-962|SW 962	DOI=10.1007/978-94-011-3550-4_4|PubMed=327080|PubMed=924690|PubMed=3518877|PubMed=6935474|PubMed=20164919|PubMed=20215515|PubMed=27397505|PubMed=30894373	Cancer cell line
1805	CVCL_1734	SW982	SW-982|SW 982	DOI=10.1007/978-94-011-3550-4_4|PubMed=833871|PubMed=3518877|PubMed=15038780|PubMed=20164919|PubMed=20215515|PubMed=25485619|PubMed=26351324|PubMed=27397505|PubMed=28196595|PubMed=30894373	Cancer cell line
1806	CVCL_1735	SU-DHL-5	Su-DHL-5|SUDHL5|SUDHL-5|SU-DH-L5|SuDHL 5|Stanford University-Diffuse Histiocytic Lymphoma-5|DHL-5|DHL5	DOI=10.1016/B978-0-12-221970-2.50457-5|PubMed=83902|PubMed=177185|PubMed=214220|PubMed=371794|PubMed=3881165|PubMed=8547074|PubMed=10676951|PubMed=19278952|PubMed=20215515|PubMed=22460905|PubMed=25355872|PubMed=25485619|PubMed=26727417|PubMed=27397505|PubMed=27566572|PubMed=28196595|PubMed=30285677|PubMed=30894373|PubMed=31068700	Cancer cell line
1807	CVCL_1736	TALL-1 [Human adult T-ALL]	TALL 1|TALL1|T-ALL-1|T-ALL 1|T-ALL1|T-cell Acute Lymphoblastic Leukemia-1	DOI=10.1016/B978-0-12-221970-2.50457-5|PubMed=197412|PubMed=305872|PubMed=2140233|PubMed=6966589|PubMed=8127147|PubMed=9290701|PubMed=10071127|PubMed=15472075|PubMed=16408098|PubMed=17170727|PubMed=20164919|PubMed=22460905|PubMed=22675565|PubMed=27397505|PubMed=30285677|PubMed=30894373|PubMed=31068700	Cancer cell line
1808	CVCL_1737	TC-YIK	TCYIK	PubMed=1849445|PubMed=10391092|PubMed=20164919|PubMed=27397505|PubMed=30894373	Cancer cell line
1809	CVCL_1738	TCCSUP	TCCSuP|TCC-SUP|TCC Sup	PubMed=571047|PubMed=836756|PubMed=3518877|PubMed=3708594|PubMed=6220172|PubMed=6244232|PubMed=6582512|PubMed=6823318|PubMed=6826254|PubMed=7787250|PubMed=9850064|PubMed=20164919|PubMed=20215515|PubMed=22460905|PubMed=24018021|PubMed=24035680|PubMed=24367658|PubMed=25984343|PubMed=25997541|PubMed=26055179|PubMed=27270441|PubMed=27397505|PubMed=28196595|PubMed=29732388|PubMed=30894373|PubMed=31068…	Cancer cell line
1810	CVCL_1739	TE 115.T			Finite cell line
1811	CVCL_1740	TE 125.T	TE125T	PubMed=30894373|PubMed=31068700	Cancer cell line
1812	CVCL_1741	TE 130.T			Finite cell line
1813	CVCL_1742	TE 149.T			Cancer cell line
1814	CVCL_1743	TE 159.T	TE-159-T|TE159T	PubMed=12068308|PubMed=30894373|PubMed=31068700	Cancer cell line
1815	CVCL_1744	TE 161.T	TE-161-T	PubMed=20164919	Cancer cell line
1816	CVCL_1746	TE 175.T	TE-175-T		Cancer cell line
1817	CVCL_1750	TE 354.T	TE354.T|TE354T	PubMed=21517135	Cancer cell line
1818	CVCL_1751	TE 381.T	TE-381-T|TE381T|RD114-B	PubMed=20215515	Cancer cell line
1819	CVCL_1752	TE 417.T			Cancer cell line
1820	CVCL_1753	TE 418.T			Cancer cell line
1821	CVCL_1754	TE 441.T	TE-441-T|TE441T	PubMed=20164919|PubMed=22460905|PubMed=27397505|PubMed=30894373|PubMed=31068700	Cancer cell line
1822	CVCL_1755	TE 617.T	TE-617-T|TE617T	PubMed=19235922|PubMed=22460905|PubMed=30894373|PubMed=31068700	Cancer cell line
1823	CVCL_1756	TE 671	TE-671|TE671|TE671/RD	PubMed=892931|PubMed=2650908|PubMed=2911385|PubMed=2739733|PubMed=3335022|PubMed=20143388|PubMed=24335698	Cancer cell line
1824	CVCL_1757	TE 76.T			Finite cell line
1825	CVCL_1758	TE 84.T			Cancer cell line
1826	CVCL_1759	TE-1	TE1	PubMed=520749|PubMed=1778766|PubMed=2420787|PubMed=2990217|PubMed=3518877|PubMed=8509434|PubMed=9096669|PubMed=9290701|PubMed=15172977|PubMed=17804709|PubMed=20164919|PubMed=22460905|PubMed=27397505|PubMed=28224081|PubMed=30894373|PubMed=31068700|PubMed=31978347	Cancer cell line
1827	CVCL_1760	TE-10	TE10	PubMed=8509434|PubMed=9023415|PubMed=9096669|PubMed=9178645|PubMed=9290701|PubMed=11115554|PubMed=15172977|PubMed=17804709|PubMed=20164919|PubMed=20515944|PubMed=22460905|PubMed=25984343|PubMed=27397505|PubMed=30894373|PubMed=31068700|PubMed=31978347	Cancer cell line
1828	CVCL_1761	TE-11	TE11|Te11	PubMed=7732013|PubMed=8509434|PubMed=9023415|PubMed=9096669|PubMed=9178645|PubMed=9290701|PubMed=10741724|PubMed=11115554|PubMed=15172977|PubMed=17804709|PubMed=20164919|PubMed=22460905|PubMed=27397505|PubMed=30894373|PubMed=31068700|PubMed=31395879|PubMed=31978347	Cancer cell line
1829	CVCL_1762	TE-12	TE12	PubMed=8509434|PubMed=9290701|PubMed=17804709|PubMed=20143388|PubMed=20164919|PubMed=27397505|PubMed=30894373	Cancer cell line
1830	CVCL_1763	TE-15	TE15|Te15	PubMed=8509434|PubMed=9096669|PubMed=9290701|PubMed=15172977|PubMed=17804709|PubMed=20164919|PubMed=22460905|PubMed=25984343|PubMed=27397505|PubMed=30894373|PubMed=31068700	Cancer cell line
1831	CVCL_1764	TE-5	TE5	PubMed=7732013|PubMed=8509434|PubMed=9290701|PubMed=15172977|PubMed=17804709|PubMed=20164919|PubMed=22460905|PubMed=27397505|PubMed=28224081|PubMed=30894373|PubMed=31068700	Cancer cell line
1832	CVCL_1765	TE-6	TE6	PubMed=8509434|PubMed=9096669|PubMed=9290701|PubMed=15172977|PubMed=17804709|PubMed=20164919|PubMed=22460905|PubMed=27397505|PubMed=30894373|PubMed=31068700|PubMed=31978347	Cancer cell line
1833	CVCL_1766	TE-8	TE8	PubMed=8509434|PubMed=9023415|PubMed=9178645|PubMed=9290701|PubMed=11115554|PubMed=15172977|PubMed=17325662|PubMed=17804709|PubMed=20164919|PubMed=20515944|PubMed=22460905|PubMed=27397505|PubMed=28224081|PubMed=30894373|PubMed=31068700	Cancer cell line
1834	CVCL_1767	TE-9	TE9|Te9	PubMed=8509434|PubMed=9023415|PubMed=9096669|PubMed=9178645|PubMed=9290701|PubMed=11115554|PubMed=15172977|PubMed=17804709|PubMed=20164919|PubMed=20515944|PubMed=22460905|PubMed=25984343|PubMed=27397505|PubMed=30894373|PubMed=31068700|PubMed=31395879	Cancer cell line
1835	CVCL_1768	TGBC11TKB	TGBC-11-TKB|TGBC11T	PubMed=20164919|PubMed=22460905|PubMed=27397505|PubMed=30894373|PubMed=31068700	Cancer cell line
1836	CVCL_1769	TGBC1TKB	TGBC-1-TKB|TGBC-1TKB|TGBC1-TKB|TGBC-1	PubMed=9824643|PubMed=20164919|PubMed=21451941|PubMed=21533411|PubMed=27397505|PubMed=30894373	Cancer cell line
1837	CVCL_1770	TGBC24TKB	TGBC-24-TKB	PubMed=20164919|PubMed=21451941|PubMed=27397505|PubMed=30894373	Cancer cell line
1838	CVCL_1771	TGW	TOG|TGW-nu|TGW-I-nu|TGW-nu-1	PubMed=2335222|PubMed=12210830|PubMed=18923524|PubMed=20164919|PubMed=27397505|PubMed=30894373	Cancer cell line
1839	CVCL_1773	TK-10	TK.10|TK 10|TK10	PubMed=2041050|PubMed=3594443|PubMed=10700174|PubMed=10723130|PubMed=15748285|PubMed=17088437|PubMed=18277095|PubMed=19372543|PubMed=20164919|PubMed=22384151|PubMed=22628656|PubMed=23856246|PubMed=23933261|PubMed=24279929|PubMed=24670534|PubMed=25485619|PubMed=27377824|PubMed=27397505|PubMed=27807467|PubMed=27993170|PubMed=28196595|PubMed=28489074|PubMed=30894373	Cancer cell line
1840	CVCL_1774	TT	MTC-TT	CelloPub=CLPUB00116|DOI=10.1016/B978-0-12-333530-2.50007-1|PubMed=2519210|PubMed=3467830|PubMed=7736432|PubMed=7864888|PubMed=9046062|PubMed=11751535|PubMed=19897677|PubMed=20164919|PubMed=20215515|PubMed=22460905|PubMed=22538498|PubMed=27397505|PubMed=30737244|PubMed=30894373|PubMed=31068700	Cancer cell line
1841	CVCL_1775	TUR	TPA-U937-resistant	PubMed=7720732|PubMed=8398907|PubMed=20164919|PubMed=27397505|PubMed=30894373	Cancer cell line
1842	CVCL_1776	TYK-nu	TYK-NU|TYKnu|TYKNU	PubMed=3658923|PubMed=3782955|PubMed=9290701|PubMed=11330945|PubMed=12417041|PubMed=20164919|PubMed=22460905|PubMed=22710073|PubMed=23839242|PubMed=25485619|PubMed=25846456|PubMed=25984343|PubMed=27397505|PubMed=27561551|PubMed=28196595|PubMed=30485824|PubMed=30894373|PubMed=31068700|PubMed=31978347	Cancer cell line
1843	CVCL_1778	1.1B4		Patent=US20040005702|PubMed=21515691|PubMed=23985558	Hybrid cell line
1844	CVCL_1779	UACC-257	UACC 257|UACC.257|UACC257|University of Arizona Cell Culture-257	PubMed=2041050|PubMed=10700174|PubMed=15748285|PubMed=17088437|PubMed=17308088|PubMed=19372543|PubMed=20164919|PubMed=22384151|PubMed=22460905|PubMed=22628656|PubMed=23039341|PubMed=23856246|PubMed=23933261|PubMed=24279929|PubMed=24670534|PubMed=24879157|PubMed=25485619|PubMed=27377824|PubMed=27397505|PubMed=27807467|PubMed=28196595|PubMed=29492214|PubMed=30894373|PubMed=31068700|PubMed=31395879|…	Cancer cell line
1845	CVCL_1780	UACC-62	UACC 62|UACC.62|UACC62|University of Arizona Cell Culture-62	DOI=10.1101/381806|PubMed=2041050|PubMed=10700174|PubMed=12068308|PubMed=15748285|PubMed=17088437|PubMed=19372543|PubMed=19727395|PubMed=20041153|PubMed=22384151|PubMed=22460905|PubMed=22628656|PubMed=23856246|PubMed=23933261|PubMed=24279929|PubMed=24670534|PubMed=20164919|PubMed=27377824|PubMed=27397505|PubMed=27807467|PubMed=28196595|PubMed=29492214|PubMed=30894373|PubMed=31068700|PubMed=319783…	Cancer cell line
1846	CVCL_1781	UACC-812	UACC 812|UACC812|University of Arizona Cell Culture-812	CelloPub=CLPUB00423|DOI=10.1016/B978-0-12-333530-2.50009-5|PubMed=1674877|PubMed=10862037|PubMed=12353263|PubMed=12800145|PubMed=16397213|PubMed=16541312|PubMed=17157791|PubMed=18516279|PubMed=19582160|PubMed=19593635|PubMed=20070913|PubMed=20164919|PubMed=20215515|PubMed=22460905|PubMed=23601657|PubMed=24094812|PubMed=24162158|PubMed=24176112|PubMed=25485619|PubMed=25960936|PubMed=27397505|PubMe…	Cancer cell line
1847	CVCL_1782	UACC-893	UACC 893|UACC893|University of Arizona Cell Culture-893	DOI=10.1016/B978-0-12-333530-2.50009-5|PubMed=1674877|PubMed=9778046|PubMed=10862037|PubMed=16397213|PubMed=16541312|PubMed=19582160|PubMed=19593635|PubMed=20070913|PubMed=20164919|PubMed=20215515|PubMed=22460905|PubMed=23601657|PubMed=24162158|PubMed=24176112|PubMed=25485619|PubMed=25960936|PubMed=27397505|PubMed=28196595|PubMed=30894373|PubMed=31068700	Cancer cell line
1848	CVCL_1783	UM-UC-3	UMUC-3|UM-UC3|UMUC3|UC-3|University of Michigan-Urothelial Carcinoma-3	PubMed=3761468|PubMed=7787250|PubMed=8873383|PubMed=9850064|PubMed=11921286|PubMed=12068308|PubMed=12127398|PubMed=15846775|PubMed=16469639|PubMed=18812553|PubMed=19375735|PubMed=20164919|PubMed=20215515|PubMed=22460905|PubMed=23401075|PubMed=24035680|PubMed=24367658|PubMed=25485619|PubMed=25997541|PubMed=26972028|PubMed=27141528|PubMed=27270441|PubMed=27397505|PubMed=29732388|PubMed=30894373|Pub…	Cancer cell line
1849	CVCL_1784	UMC-11	UMC11|NCI-UMC-11	PubMed=1311061|PubMed=1563005|PubMed=8806092|PubMed=20164919|PubMed=20215515|PubMed=25485619|PubMed=26087898|PubMed=27397505|PubMed=30894373	Cancer cell line
1850	CVCL_1785	VA-ES-BJ	VAESBJ	PubMed=20164919|PubMed=21357725|PubMed=21552805|PubMed=26351324|PubMed=26365879|PubMed=27397505|PubMed=28196595|PubMed=28945250|PubMed=30894373	Cancer cell line
1851	CVCL_1786	VM-CUB-1	VM-CUB1|VMCUB-1|VMCUB1|VMCub1|VM Cub 1|VM-CUB-I	PubMed=571047|PubMed=3518877|PubMed=3708594|PubMed=6244232|PubMed=6582512|PubMed=16885334|PubMed=20164919|PubMed=20215515|PubMed=22460905|PubMed=24018021|PubMed=24035680|PubMed=24367658|PubMed=25997541|PubMed=26621286|PubMed=27270441|PubMed=27397505|PubMed=29732388|PubMed=30894373|PubMed=31068700	Cancer cell line
1852	CVCL_1787	VMRC-LCD	VMRCLCD|LCD|Virginia Mason Research Center-Lung Cancer D	PubMed=4005855|PubMed=9290701|PubMed=11005564|PubMed=12569360|PubMed=12794755|PubMed=14581340|PubMed=15185009|PubMed=15746151|PubMed=19472407|PubMed=20215515|PubMed=25485619|PubMed=27397505|PubMed=30894373|PubMed=31068700	Cancer cell line
1853	CVCL_1788	VMRC-LCP	VMRCLCP|Patton|Virginia Mason Research Center-Lung Cancer P	PubMed=4005855|PubMed=9290701|PubMed=14581340|PubMed=15185009|PubMed=15746151|PubMed=20164919|PubMed=20215515|PubMed=24002593|PubMed=30894373|PubMed=31068700	Cancer cell line
1854	CVCL_1789	VMRC-MELG	Leggee|Virginia Mason Research Center-Melanoma G	PubMed=20164919|PubMed=27397505|PubMed=30894373	Cancer cell line
1855	CVCL_1790	VMRC-RCW	VMRCRCW|Thomas Wirts|Virginia Mason Research Center-Renal Cancer W	PubMed=9290701|PubMed=10929426|PubMed=11146448|PubMed=20215515|PubMed=22460905|PubMed=27397505|PubMed=28489074|PubMed=30894373|PubMed=31068700|PubMed=31978347	Cancer cell line
1856	CVCL_1791	VMRC-RCZ	VMRCRCZ|Virginia Mason Research Center-Renal Cancer Z	PubMed=9290701|PubMed=11146448|PubMed=20164919|PubMed=20215515|PubMed=22460905|PubMed=27397505|PubMed=28489074|PubMed=30894373|PubMed=31068700|PubMed=31395879	Cancer cell line
1857	CVCL_1792	WERI-Rb-1	WERI-RB-1|WERI-Rb 1|WERI-Rb1|WERI-RB1|WERI Rb-1|WERIRb1|WERI|Wills Eye Research Institute-Retinoblastoma-1	DOI=10.5795/jjscc.24.451|PubMed=844036|PubMed=1682862|PubMed=2751270|PubMed=6351622|PubMed=7499444|PubMed=7689221|PubMed=20164919|PubMed=20215515|PubMed=25326674|PubMed=28713896|PubMed=31781967	Cancer cell line
1858	CVCL_1793	WSU-NHL	WSU-NHL-1|WSUNHL	DOI=10.1016/B978-0-12-221970-2.50457-5|PubMed=3143865|PubMed=7849311|PubMed=8558920|PubMed=19278952|PubMed=20164919|PubMed=23292937|PubMed=25485619|PubMed=27397505|PubMed=28196595|PubMed=30894373|PubMed=31068700	Cancer cell line
1859	CVCL_1794	YAPC		PubMed=9533774|PubMed=20164919|PubMed=20215515|PubMed=22460905|PubMed=25167228|PubMed=25485619|PubMed=26216984|PubMed=27397505|PubMed=29444439|PubMed=30894373|PubMed=31068700	Cancer cell line
1860	CVCL_1795	YH-13	YH	PubMed=7947440|PubMed=8145054|PubMed=16232199|PubMed=20164919|PubMed=22460905|PubMed=27397505|PubMed=30894373|PubMed=31068700	Cancer cell line
1861	CVCL_1796	YKG-1	YKG1	PubMed=2589023|PubMed=9290701|PubMed=16232199|PubMed=20164919|PubMed=20215515|PubMed=22460905|PubMed=25984343|PubMed=27397505|PubMed=30894373|PubMed=31068700|PubMed=31395879	Cancer cell line
1862	CVCL_1797	YT		DOI=10.1016/B978-0-12-221970-2.50457-5|PubMed=10803505|PubMed=16408098|PubMed=19194464|PubMed=20164919|PubMed=20454443|PubMed=21052088|PubMed=25586472|PubMed=27397505|PubMed=30894373|PubMed=31160637	Cancer cell line
1863	CVCL_1798	42-MG-BA	42MGBA	PubMed=9604998|PubMed=22460905|PubMed=27397505|PubMed=28464039|PubMed=30894373|PubMed=31068700	Cancer cell line
1864	CVCL_1799	AC-1M32	AC1M-32		Hybrid cell line
1865	CVCL_1800	AC-1M46			Hybrid cell line
1866	CVCL_1801	AC-1M59			Hybrid cell line
1867	CVCL_1802	AC-1M81			Hybrid cell line
1868	CVCL_1803	AC-1M88	AC1M-88		Hybrid cell line
1869	CVCL_1804	ACH1P	ACH-1P	PubMed=10616526	Hybrid cell line
1870	CVCL_1805	ALL-SIL	ALLSIL|SIL-ALL|Sil-ALL	DOI=10.1016/B978-0-12-221970-2.50457-5|PubMed=8127147|PubMed=8641406|PubMed=10071127|PubMed=14504097|PubMed=15472075|PubMed=17117183|PubMed=22675565|PubMed=27397505|PubMed=30285677|PubMed=30894373|PubMed=31068700	Cancer cell line
1871	CVCL_1806	AMO1	AMo1|AMO-1	DOI=10.1016/B978-0-12-221970-2.50457-5|PubMed=8426482|PubMed=9738977|PubMed=10936422|PubMed=11429052|PubMed=12886255|PubMed=15215163|PubMed=18700954|PubMed=17171682|PubMed=19306352|PubMed=21173094|PubMed=22460905|PubMed=25485619|PubMed=25688540|PubMed=27397505|PubMed=28196595|PubMed=30285677|PubMed=30545397|PubMed=30894373|PubMed=31068700	Cancer cell line
1872	CVCL_1807	AP-1060		PubMed=15116119|PubMed=29119387	Cancer cell line
1873	CVCL_1808	CAL-29	CAL 29|CAL29|Centre Antoine Lacassagne-29	PubMed=2440566|PubMed=11720483|PubMed=20215515|PubMed=22460905|PubMed=24035680|PubMed=24367658|PubMed=27397505|PubMed=29732388|PubMed=30894373|PubMed=31068700|PubMed=31395879	Cancer cell line
1874	CVCL_1809	CAL-78	CAL 78|CAL78|Centre Antoine Lacassagne-78	PubMed=21590123|PubMed=22460905|PubMed=27397505|PubMed=30894373|PubMed=31068700	Cancer cell line
1875	CVCL_1810	CRO-AP3	CRO-AP/3|CROAP3|AP3	DOI=10.1016/B978-0-12-221970-2.50457-5|PubMed=9734661|PubMed=10784388|PubMed=30894373	Cancer cell line
1876	CVCL_1811	CRO-AP6	CRO-AP/6|AP6	PubMed=10914556	Cancer cell line
1877	CVCL_1812	EFM-192A	EFM192A|EFM192	PubMed=19582160|PubMed=22460905|PubMed=24176112|PubMed=25485619|PubMed=25960936|PubMed=27397505|PubMed=28196595|PubMed=30894373|PubMed=31068700|PubMed=31978347	Cancer cell line
1878	CVCL_1813	EFM-192B	EFM192B	PubMed=24176112|PubMed=25485619|PubMed=25960936|PubMed=28196595	Cancer cell line
1879	CVCL_1814	EFM-192C	EFM192C	PubMed=24176112|PubMed=25485619|PubMed=25960936|PubMed=28196595	Cancer cell line
1880	CVCL_1815	Girardi Heart clone 2	GIRARDI HEART C2|GHc2	PubMed=20143388	Cancer cell line
1881	CVCL_1816	Girardi Heart clone 7	GIRARDI HEART C7|GHc7	DOI=10.1007/BF03191992|PubMed=20143388	Cancer cell line
1882	CVCL_1818	Granta-519	GRANTA-519|Granta 519|Granta519|GRANTA519|G519	DOI=10.1016/B978-0-12-221970-2.50457-5|PubMed=7849311|PubMed=8036001|PubMed=9001420|PubMed=12169673|PubMed=12683869|PubMed=15350304|PubMed=16448697|PubMed=16960149|PubMed=20215515|PubMed=20454443|PubMed=22460905|PubMed=24362935|PubMed=25355872|PubMed=25485619|PubMed=25688540|PubMed=25960936|PubMed=27397505|PubMed=28196595|PubMed=30285677|PubMed=30894373|PubMed=31068700|PubMed=31160637	Cancer cell line
1883	CVCL_1819	VAL		PubMed=8220427|PubMed=8558920|PubMed=16960149|PubMed=19358282|PubMed=20454443|PubMed=26727417|PubMed=27397505|PubMed=28196595|PubMed=30894373|PubMed=31160637	Cancer cell line
1884	CVCL_1820	HPB-ALL	HPB/ALL|HPBALL|FCCH1018	DOI=10.1016/B978-0-12-221970-2.50457-5|PubMed=203546|PubMed=2140233|PubMed=1373528|PubMed=6181032|PubMed=6582512|PubMed=6749281|PubMed=8127147|PubMed=8641406|PubMed=9510473|PubMed=9738977|PubMed=9933131|PubMed=15472075|PubMed=16142349|PubMed=17170727|PubMed=22460905|PubMed=22675565|PubMed=30285677|PubMed=30894373|PubMed=31068700|PubMed=31160637	Cancer cell line
1885	CVCL_1821	Karpas-1106P	Karpas-1106p|KARPAS-1106P|Karpas 1106P|KARPAS 1106P|KARPAS1106P|Karpas1106P|Karpas-1106|Karpas 1106|Karpas1106|K1106	DOI=10.1016/B978-0-12-221970-2.50457-5|PubMed=7849311|PubMed=7949096|PubMed=9724100|PubMed=16960149|PubMed=19278952|PubMed=25485619|PubMed=27397505|PubMed=28196595|PubMed=30894373	Cancer cell line
1886	CVCL_1822	Karpas-231	KARPAS-231|Karpas 231|KARPAS 231|KARPAS231|K231	DOI=10.1016/B978-0-12-221970-2.50457-5|PubMed=7849311|PubMed=8324225|PubMed=8618432|PubMed=16960149|PubMed=26727417|PubMed=27397505|PubMed=28196595|PubMed=30894373	Cancer cell line
1887	CVCL_1823	Karpas-620	KARPAS-620|Karpas 620|KARPAS 620|Karpas620|KARPAS620|K620	DOI=10.1016/B978-0-12-221970-2.50457-5|PubMed=2310698|PubMed=10936422|PubMed=11157491|PubMed=16956823|PubMed=17692805|PubMed=18647998|PubMed=19064000|PubMed=21173094|PubMed=22460905|PubMed=25485619|PubMed=25688540|PubMed=27397505|PubMed=30285677|PubMed=30545397|PubMed=30894373|PubMed=31068700	Cancer cell line
1888	CVCL_1824	KG-1a	KG-1A|KG1A|KG1a	DOI=10.1016/B978-0-12-221970-2.50457-5|PubMed=3094604|PubMed=6967340|PubMed=8558913	Cancer cell line
1889	CVCL_1825	KYAE-1	KYAE1|KYAE	PubMed=11520067|PubMed=20075370|PubMed=23795680|PubMed=27397505|PubMed=30894373	Cancer cell line
1890	CVCL_1826	LAMA-87	Lama-87|LAMA87	DOI=10.1016/B978-0-12-221970-2.50457-5|PubMed=7996872|PubMed=9257809	Cancer cell line
1891	CVCL_1827	LA-N-1	LAN-1|LAN1|Lan1	DOI=10.1007/0-306-46872-7_2|DOI=10.1016/B978-0-12-333530-2.50006-X|PubMed=856461|PubMed=2535691|PubMed=7037175|PubMed=7838528|PubMed=16822308|PubMed=18165268|PubMed=18724359|PubMed=18923524|PubMed=20164919|PubMed=22213050	Cancer cell line
1892	CVCL_1829	LA-N-2	LAN-2|LAN2	DOI=10.1007/0-306-46872-7_2|PubMed=856461|PubMed=7037175|PubMed=15720811|PubMed=18923524|PubMed=24466371	Cancer cell line
1893	CVCL_1831	MAVER-1	Maver-1|MAVER1|Maver1|MAVER|MAntle cell VERona-1	PubMed=16434369|PubMed=24362935|PubMed=25315077|PubMed=25688540|PubMed=25960936|PubMed=27697772	Cancer cell line
1894	CVCL_1832	MEG-A2		DOI=10.1016/B978-0-12-221970-2.50457-5|PubMed=7869773|PubMed=16408098	Cancer cell line
1895	CVCL_1834	NALM-16	NALM16|Nalm-16	DOI=10.1016/B978-0-12-221970-2.50457-5|PubMed=155647|PubMed=2140233|PubMed=6582512|PubMed=8847894|PubMed=9680106	Cancer cell line
1896	CVCL_1835	NALM-19	NALM19|Nalm19	DOI=10.1016/B978-0-12-221970-2.50457-5|PubMed=1664237|PubMed=9680106|PubMed=22460905|PubMed=30285677|PubMed=30894373|PubMed=31068700	Cancer cell line
1897	CVCL_1838	Namalwa.CSN/70	NAMALWA.CSN/70|Namalwa CSN/70|NAMALWACSN70|CSN/70	PubMed=1339415|PubMed=2298494|PubMed=3026962|PubMed=20454443|PubMed=28196595	Cancer cell line
1898	CVCL_1839	Namalwa.IPN/45	NAMALWA.IPN/45|NAMALWA-IPN.45|Namalwa IPN/45|IPN/45	PubMed=1339415|PubMed=2298494|PubMed=3026962|PubMed=7849311|PubMed=20454443	Cancer cell line
1899	CVCL_1840	Namalwa.KN2	NAMALWA.KN2|Namalwa KN2|KN2	PubMed=1339415|PubMed=2298494|PubMed=3026962|PubMed=20454443	Cancer cell line
1900	CVCL_1841	Namalwa.PNT	NAMALWA.PNT|NAMALWA-PNT|Namalwa PNT|PNT	PubMed=1339415|PubMed=2298494|PubMed=3026962|PubMed=20454443	Cancer cell line
1901	CVCL_1842	OACM5.1 C	OAC-M5.1 C|OAC-M5.1|OACM5-1|OACM5.1|OACM5_1|OACM51	DOI=10.12688/f1000research.7033.1|PubMed=11407472|PubMed=20075370|PubMed=23795680|PubMed=27397505|PubMed=28504813|PubMed=30894373	Cancer cell line
1902	CVCL_1843	OACP4 C	OAC-P4C|OACP4C|OACp4C	DOI=10.12688/f1000research.7033.1|PubMed=11407472|PubMed=20075370|PubMed=23795680|PubMed=27397505|PubMed=30894373	Cancer cell line
1903	CVCL_1844	OCI-AML-3	OCI/AML-3|OCI-AML3|OCI/AML3|OCI AML3|OCIAML3|Ontario Cancer Institute-Acute Myeloid Leukemia-3	PubMed=2538684|PubMed=16079892|PubMed=16408098|PubMed=21552520|PubMed=22460905|PubMed=25485619|PubMed=25984343|PubMed=27397505|PubMed=30285677|PubMed=30894373|PubMed=31068700|PubMed=31160637	Cancer cell line
1904	CVCL_1845	PaTu 8902	PA-TU-8902|PATU-8902|PaTu8902|PATU8902|8902|PaCL2	CelloPub=CLPUB00416|DOI=10.4172/2324-9293.1000104|PubMed=8287116|PubMed=10700188|PubMed=15126341|PubMed=15688027|PubMed=22460905|PubMed=25167228|PubMed=25485619|PubMed=26216984|PubMed=27397505|PubMed=28196595|PubMed=29444439|PubMed=30894373|PubMed=31068700	Cancer cell line
1905	CVCL_1846	PaTu 8988s	PA-TU-8988S|PaTu8988s|PaTu8988S|PATU8988S|PaTu 8988 S|PaTu-8988s|PATU-8988S|PATU-S|PA-TU S	DOI=10.4172/2324-9293.1000104|PubMed=1348891|PubMed=15126341|PubMed=15688027|PubMed=22460905|PubMed=22585861|PubMed=25167228|PubMed=25485619|PubMed=26216984|PubMed=28196595|PubMed=30894373|PubMed=31068700|PubMed=31395879	Cancer cell line
1906	CVCL_1847	PaTu 8988t	PA-TU-8988T|PaTu8988t|PaTu8988T|PATU8988T|PaTu 8988 T|PaTu-8988t|PATU-8988T|PATU-T|PA-TU T|8988T|PaCL4	CelloPub=CLPUB00416|DOI=10.4172/2324-9293.1000104|PubMed=1348891|PubMed=10408907|PubMed=10700188|PubMed=15126341|PubMed=15688027|PubMed=20215515|PubMed=22460905|PubMed=22585861|PubMed=25167228|PubMed=25485619|PubMed=26216984|PubMed=27397505|PubMed=28196595|PubMed=29444439|PubMed=30894373|PubMed=31068700|PubMed=31978347	Cancer cell line
1907	CVCL_1848	PaCaDD-119	PACADD-119|PACADD119	DOI=10.4172/2324-9293.1000104|PubMed=21683373	Cancer cell line
1908	CVCL_1849	PaCaDD-135	PACADD-135|PACADD135	DOI=10.4172/2324-9293.1000104|PubMed=21683373	Cancer cell line
1909	CVCL_1850	PaCaDD-137	PACADD-137|PACADD137	DOI=10.4172/2324-9293.1000104|PubMed=21683373	Cancer cell line
1910	CVCL_1851	RCH-ACV	RCHACV|RCH	DOI=10.1016/B978-0-12-221970-2.50457-5|PubMed=1720549|PubMed=1967982|PubMed=3455845|PubMed=9067587|PubMed=10490826|PubMed=11843816|PubMed=16523483|PubMed=20215515|PubMed=22460905|PubMed=27397505|PubMed=30285677|PubMed=30894373|PubMed=31068700|PubMed=31978347	Cancer cell line
1911	CVCL_1852	Tanoue	TANOUE	DOI=10.1016/B978-0-12-221970-2.50457-5|PubMed=7538617|PubMed=15843827|PubMed=15901131|PubMed=16408098|PubMed=20215515|PubMed=28196595	Cancer cell line
1912	CVCL_1853	UCSD-AML1	UCSD/AML1|UCSD/AML-1|UCSD/AML 1	DOI=10.1016/B978-0-12-221970-2.50457-5|PubMed=1698479|PubMed=15229617	Cancer cell line
1913	CVCL_1854	ULA	Uppsala Lymphoma Ascites-fluid	PubMed=17487752|PubMed=26727417	Cancer cell line
1914	CVCL_1856	BC-2	BC2	DOI=10.1016/B978-0-12-221970-2.50457-5|PubMed=7670109|PubMed=15613351|PubMed=20215515|PubMed=21685375	Cancer cell line
1915	CVCL_1857	BD-215	BD215	PubMed=7689011|PubMed=20454443	Transformed cell line
1916	CVCL_1858	BT-B [Human HeLa contaminated cell line]		PubMed=2108047|PubMed=8230540	Cancer cell line
1917	CVCL_1859	CCRF-HSB-2	CCRF HSB-2|CCRF-HSB2|HSB-2|HSB2|H-SB2|SB-2|HSB|H.S.B.|GM04155	CelloPub=CLPUB00447|DOI=10.1016/B978-0-12-221970-2.50457-5|DOI=10.11418/jtca1981.15.4_211|PubMed=62390|PubMed=2140233|PubMed=2144611|PubMed=2255914|PubMed=3495441|PubMed=4523807|PubMed=6582512|PubMed=6600440|PubMed=7630190|PubMed=8316623|PubMed=8547074|PubMed=8558913|PubMed=9933131|PubMed=14504097|PubMed=15472075|PubMed=15901131|PubMed=17117183|PubMed=17170727|PubMed=22675565	Cancer cell line
1918	CVCL_1860	CCRF-SB	CCRF SB|SB|S.B.|GM04154|GM04154B	CelloPub=CLPUB00447|DOI=10.1016/B978-0-12-221970-2.50457-5|PubMed=62390|PubMed=3335022|PubMed=4523807|PubMed=8316623|PubMed=20215515|PubMed=25485619|PubMed=29892436	Cancer cell line
1919	CVCL_1861	Ci-1	CI-1|CI1|Ci1	DOI=10.1016/B978-0-12-221970-2.50457-5|PubMed=3098690|PubMed=8558920|PubMed=20454443|PubMed=22460905|PubMed=25355872|PubMed=25485619|PubMed=30285677|PubMed=30894373|PubMed=31068700|PubMed=31395879	Cancer cell line
1920	CVCL_1862	COLO 677	COLO-677|COLO677	PubMed=20143388	Cancer cell line
1921	CVCL_1863	COLO 720L	COLO 720 L|COLO-720L|Colo-720L	PubMed=20454443|PubMed=22710073	Transformed cell line
1922	CVCL_1865	JeKo-1	Jeko-1|JEKO-1|JeKo 1|Jeko1|JEKO1|JEKO	DOI=10.1016/B978-0-12-221970-2.50457-5|PubMed=9753063|PubMed=12683869|PubMed=16448697|PubMed=16960149|PubMed=22460905|PubMed=25315077|PubMed=25355872|PubMed=25485619|PubMed=25688540|PubMed=25960936|PubMed=26439697|PubMed=27397505|PubMed=27697772|PubMed=28196595|PubMed=30285677|PubMed=30894373|PubMed=31068700|PubMed=31160637|PubMed=31978347	Cancer cell line
1923	CVCL_1866	KOPN-8	Kopn-8|KOPN8	DOI=10.1016/B978-0-12-221970-2.50457-5|PubMed=9067587|PubMed=9680106|PubMed=14671638|PubMed=22460905|PubMed=27397505|PubMed=28196595|PubMed=30285677|PubMed=30894373|PubMed=31068700|PubMed=31160637	Cancer cell line
1924	CVCL_1867	L-591	L 591|L591	PubMed=2690233|PubMed=6303739|PubMed=6305805|PubMed=12437638|PubMed=17065008|PubMed=20454443|PubMed=28196595|PubMed=29533902	Cancer cell line
1925	CVCL_1868	LCL-Ho	LCL-HO|LCL Ho	PubMed=10508494|PubMed=20454443	Transformed cell line
1926	CVCL_1869	LCL-Wei	LCL-WEI|LCL Wei	PubMed=10508494|PubMed=20454443	Transformed cell line
1927	CVCL_1870	MEC-1	MEC1	DOI=10.1016/B978-0-12-221970-2.50457-5|PubMed=10071128|PubMed=20215515|PubMed=20454443|PubMed=22460905|PubMed=23297799|PubMed=25162594|PubMed=28196595|PubMed=30285677|PubMed=30894373|PubMed=31068700|PubMed=31160637	Cancer cell line
1928	CVCL_1871	MEC-2	MEC2	DOI=10.1016/B978-0-12-221970-2.50457-5|PubMed=10071128|PubMed=19358282|PubMed=20454443|PubMed=22460905|PubMed=23297799|PubMed=25162594|PubMed=30894373|PubMed=31068700	Cancer cell line
1929	CVCL_1872	Mino	MINO	PubMed=12127561|PubMed=12683869|PubMed=22460905|PubMed=24362935|PubMed=25315077|PubMed=25355872|PubMed=25688540|PubMed=25960936|PubMed=28196595|PubMed=30285677|PubMed=30894373|PubMed=31068700|PubMed=31160637	Cancer cell line
1930	CVCL_1873	MUTZ-5	Mutz-5|MUTZ5|Menschliche Und Tierische Zellkulture-5	DOI=10.1007/978-3-642-59358-1_5|PubMed=11516110|PubMed=15843827|PubMed=22460905|PubMed=30285677|PubMed=30894373|PubMed=31068700	Cancer cell line
1931	CVCL_1874	NC-NC		PubMed=1518412|PubMed=20454443	Transformed cell line
1932	CVCL_1876	NU-DHL-1	Nu-DHL-1|NUDHL1|NuDHL 1	PubMed=2581902|PubMed=8547074|PubMed=19278952|PubMed=22460905|PubMed=23699601|PubMed=25355872|PubMed=26727417|PubMed=28196595|PubMed=30285677|PubMed=30894373|PubMed=31068700|PubMed=31160637|PubMed=31978347	Cancer cell line
1933	CVCL_1877	NU-DUL-1	NUDUL-1|NUDUL1	PubMed=2581902|PubMed=19278952|PubMed=22460905|PubMed=23699601|PubMed=25355872|PubMed=25485619|PubMed=25960936|PubMed=27397505|PubMed=30285677|PubMed=30894373|PubMed=31068700	Cancer cell line
1934	CVCL_1878	OCI-Ly19	OCI-LY19|OCI-LY-19|OCI-Ly 19|OCI Ly19|OCILY-19|OCILY19|Ly19|LY19	PubMed=8558920|PubMed=8574164|PubMed=19278952|PubMed=20454443|PubMed=22460905|PubMed=23292937|PubMed=23699601|PubMed=25355872|PubMed=25485619|PubMed=25960936|PubMed=26727417|PubMed=27397505|PubMed=28196595|PubMed=30285677|PubMed=30894373|PubMed=31068700|PubMed=31160637	Cancer cell line
1935	CVCL_1879	OCI-Ly1	OCI-LY1|OCI-ly1|OCI-LY-1|OCI-Ly-1|Oci-Ly-1|OCI-Ly 1|OCI-Ly01|OCI Ly1|Ly1|LY1	PubMed=3567358|PubMed=8574164|PubMed=10676951|PubMed=11807979|PubMed=12169673|PubMed=19278952|PubMed=19358282|PubMed=23292937|PubMed=23699601|PubMed=25960936	Cancer cell line
1936	CVCL_1880	OCI-Ly18	OCI-LY18|OCI-LY-18|OCI-Ly 18|Ly18|LY18	DOI=10.1016/B978-0-12-221970-2.50457-5|PubMed=1311715|PubMed=8574164|PubMed=11807979|PubMed=19278952|PubMed=26727417	Cancer cell line
1937	CVCL_1881	OCI-Ly7	OCI-LY7|OCI-LY-7|OCI-Ly-7|Oci-Ly-7|OCI-Ly 7|OCI-Ly07|OCILY7|Ly7|LY7	PubMed=3567358|PubMed=8574164|PubMed=11807979|PubMed=19278952|PubMed=19358282|PubMed=23292937|PubMed=23699601|PubMed=25485619|PubMed=25960936|PubMed=27397505|PubMed=27566572|PubMed=28196595|PubMed=30894373|PubMed=31160637	Cancer cell line
1938	CVCL_1882	ONCO-DG-1	ONCO-DG 1|ONCO-DG1|ONCODG1	PubMed=1381131|PubMed=14522906|PubMed=20143388|PubMed=23839242|PubMed=30894373|PubMed=31068700	Cancer cell line
1939	CVCL_1883	RC-K8	RCK-8|RCK8|Rck8	DOI=10.1016/B978-0-12-221970-2.50457-5|PubMed=1465024|PubMed=1720549|PubMed=3918906|PubMed=9738977|PubMed=16960149|PubMed=19278952|PubMed=23292937|PubMed=25485619|PubMed=27397505|PubMed=28196595|PubMed=30894373	Cancer cell line
1940	CVCL_1884	REC-1	Rec-1|REC 1|REC1|rec1|REC	PubMed=1572647|PubMed=7504521|PubMed=8558920|PubMed=16448697|PubMed=16960149|PubMed=20215515|PubMed=22460905|PubMed=24362935|PubMed=25315077|PubMed=25355872|PubMed=25485619|PubMed=25688540|PubMed=25960936|PubMed=28196595|PubMed=30285677|PubMed=30894373|PubMed=31068700|PubMed=31160637|PubMed=31978347	Cancer cell line
1941	CVCL_1885	Ri-1	RI-1|RI1|RIVA|Riva	DOI=10.1016/B978-0-12-221970-2.50457-5|PubMed=3098690|PubMed=8558920|PubMed=9510473|PubMed=16960149|PubMed=22460905|PubMed=25355872|PubMed=25485619|PubMed=26727417|PubMed=28196595|PubMed=30285677|PubMed=30894373|PubMed=31068700|PubMed=31160637|PubMed=31395879	Cancer cell line
1942	CVCL_1886	RO	Ro	PubMed=7744245|PubMed=20454443	Transformed cell line
1943	CVCL_1887	ROS-50	Ros-50|ROS.50|ROS 50|Ros 50|ROS50|Ros50|Rotterdam Suspension cell line no. 50	DOI=10.1016/B978-0-12-221970-2.50457-5|PubMed=8019967|PubMed=16960149|PubMed=26727417|PubMed=27397505|PubMed=30894373	Cancer cell line
1944	CVCL_1888	Sc-1	SC-1|SC1|Scott|Sci-1|SCI-1|SCI1	DOI=10.1016/B978-0-12-221970-2.50457-5|PubMed=3098690|PubMed=8558920|PubMed=16960149|PubMed=20215515|PubMed=23292937|PubMed=25485619|PubMed=26727417|PubMed=27397505|PubMed=28196595|PubMed=30894373	Cancer cell line
1945	CVCL_1889	SU-DHL-10	Su-DHL-10|SUDHL10|Sudhl10|SUDHL-10|SuDHL 10|Stanford University-Diffuse Histiocytic Lymphoma-10|DHL10	DOI=10.1016/B978-0-12-221970-2.50457-5|PubMed=83902|PubMed=177185|PubMed=214220|PubMed=371794|PubMed=1465024|PubMed=3881165|PubMed=9738977|PubMed=8547074|PubMed=19278952|PubMed=19358282|PubMed=20215515|PubMed=22460905|PubMed=25355872|PubMed=25485619|PubMed=26727417|PubMed=27397505|PubMed=28196595|PubMed=30285677|PubMed=30894373|PubMed=31068700	Cancer cell line
1946	CVCL_1890	SU-DHL-16	SUDHL16|SUDHL-16|Stanford University-Diffuse Histiocytic Lymphoma-16|DHL-16	PubMed=19278952|PubMed=20215515|PubMed=25485619|PubMed=27397505|PubMed=28196595|PubMed=30894373	Cancer cell line
1947	CVCL_1891	XC		PubMed=4186808	Cancer cell line
1948	CVCL_1893	Y-79	Y79|GM01232|GM01232E	CelloPub=CLPUB00447|DOI=10.5795/jjscc.24.451|PubMed=1679230|PubMed=2917337|PubMed=3413073|PubMed=3518877|PubMed=4135597|PubMed=6351622|PubMed=7499444|PubMed=7689221|PubMed=18036396|PubMed=18799932|PubMed=20215515|PubMed=21697133|PubMed=25326674|PubMed=29162051	Cancer cell line
1949	CVCL_1894	TMM		PubMed=3478106|PubMed=10516762|PubMed=20143388|PubMed=20454443	Transformed cell line
1950	CVCL_1895	TOM-1	TOM1	DOI=10.1016/B978-0-12-221970-2.50457-5|PubMed=3103721|PubMed=3332852|PubMed=9067587|PubMed=16408098	Cancer cell line
1951	CVCL_1896	U-2932	U2932	PubMed=12533045|PubMed=23295736|PubMed=23292937|PubMed=25485619|PubMed=25894527|PubMed=27566572|PubMed=28196595|PubMed=29533902|PubMed=31160637	Cancer cell line
1952	CVCL_1897	U-2940	U2940	PubMed=16106419|PubMed=27566572|PubMed=28196595|PubMed=29533902|PubMed=31160637	Cancer cell line
1953	CVCL_1898	U-2973		PubMed=18510704|PubMed=23171647|PubMed=26727417	Cancer cell line
1954	CVCL_1899	UPCI-SCC-090	UPCI-SCC-90|UPCI:SCC090|UPCI:SCC90|UPCI-SCC090|UPCISCC090|SCC090|SCC90	PubMed=17112776|PubMed=17681875|PubMed=20215515|PubMed=24201445|PubMed=25275298|PubMed=27397505|PubMed=28236344|PubMed=29156801|PubMed=30894373	Cancer cell line
1955	CVCL_1902	WSU-DLCL2	WSU-DLCL-2|WSU-DLCL(2)|WSUDLCL2	PubMed=9607591|PubMed=19358282|PubMed=22460905|PubMed=23699601|PubMed=25355872|PubMed=25485619|PubMed=25960936|PubMed=26727417|PubMed=27397505|PubMed=28196595|PubMed=30285677|PubMed=30894373|PubMed=31068700|PubMed=31160637|PubMed=31395879	Cancer cell line
1956	CVCL_1903	WSU-FSCCL	WSUFSCCL	DOI=10.1016/B978-0-12-221970-2.50457-5|PubMed=8221615|PubMed=25485619|PubMed=28196595	Cancer cell line
1957	CVCL_1904	AV3	AV 3|AV-3	PubMed=1246601|PubMed=5641128|PubMed=5668122|PubMed=14185313|PubMed=20143388|PubMed=23925245	Cancer cell line
1958	CVCL_1905	FL	FL*|FL (HeLa derivative)	DOI=10.1007/978-1-4757-1647-4_13|PubMed=1246601|PubMed=5668122|PubMed=13408317|PubMed=20143388|PubMed=23925245	Cancer cell line
1959	CVCL_1906	HEp-2	Hep-2|HEP-2|Hep 2|Hep2|HEp2|HEP2|H.Ep.-2|H.Ep. #2|H.Ep. No. 2|Hep II|Human Epidermoid carcinoma #2|Human Epithelioma-2	CelloPub=CLPUB00484|DOI=10.1007/978-1-4757-1647-4_13|DOI=10.11418/jtca1981.17.3_95|PubMed=566722|PubMed=1246601|PubMed=4203458|PubMed=5641128|PubMed=5668122|PubMed=13209540|PubMed=13261081|PubMed=14185313|PubMed=17254797|PubMed=19941903|PubMed=20143388|PubMed=23925245|PubMed=25485619|PubMed=29967540|PubMed=31105993	Cancer cell line
1960	CVCL_1907	Intestine 407	intestine 407|Intestine-407|intestine-407|INT 407|Int 407|INT-407|Int-407|Int407|INT407|INT 407(HeLa derivative)|Henle-407|HEI	PubMed=566722|PubMed=1246601|PubMed=5641128|PubMed=13475808|PubMed=14185313|PubMed=20143388|PubMed=23925245	Cancer cell line
1961	CVCL_1908	L-132	L132|L 132	CelloPub=CLPUB00071|DOI=10.2198/sbk.34.289|PubMed=566722|PubMed=1246601|PubMed=5641128|PubMed=14185313|PubMed=20143388|PubMed=23925245	Cancer cell line
1962	CVCL_1909	WISH	Wish|Wistar Institute, Susan Hayflick	CelloPub=CLPUB00262|DOI=10.1007/978-1-4757-1647-4_13|PubMed=566722|PubMed=1246601|PubMed=5641128|PubMed=5668122|PubMed=6451928|PubMed=13712490|PubMed=14185313|PubMed=20143388|PubMed=23925245	Cancer cell line
1963	CVCL_1910	MDA-N	MDAN	PubMed=10700174|PubMed=12661003|PubMed=19372543|PubMed=20143388|PubMed=24670534	Cancer cell line
1964	CVCL_1911	UO-31	UO.31|UO31|U031	PubMed=2041050|PubMed=3335022|PubMed=10700174|PubMed=15748285|PubMed=17088437|PubMed=19372543|PubMed=20164919|PubMed=22384151|PubMed=22628656|PubMed=23856246|PubMed=23933261|PubMed=24279929|PubMed=24670534|PubMed=27377824|PubMed=27397505|PubMed=27807467|PubMed=28196595|PubMed=28489074|PubMed=30894373|PubMed=31068700	Cancer cell line
1965	CVCL_1912	Vero-B4	VERO-B4|Vero B4|VeroB4	PubMed=25531820	Spontaneously immortalized cell line
1966	CVCL_1913	Peer	PEER	DOI=10.1016/B978-0-12-221970-2.50457-5|PubMed=1373528|PubMed=6181032|PubMed=6582512|PubMed=8127147|PubMed=8547074|PubMed=8641406|PubMed=9290701|PubMed=9933131|PubMed=10071127|PubMed=15472075|PubMed=17170727|PubMed=22460905|PubMed=22675565|PubMed=30285677|PubMed=30894373|PubMed=31068700	Cancer cell line
1967	CVCL_1914	BHK-21	BHK 21|BHK21|Baby Hamster Kidney-21|Baby Hamster Kidney 21|Baby Hamster Kidney from litter No. 21|BHK	PubMed=1263417|PubMed=6298990|PubMed=14207308|PubMed=25903999	Spontaneously immortalized cell line
1968	CVCL_1915	BHK-21 clone 13	BHK 21 clone 13|BHK21 clone 13|BHK-21 (clone 13)|BHK 21 (clone 13)|BHK21 (clone-13)|BHK-21 (C-13)|BHK-21 [C-13]|BHK-21(C-13)|BHK-21(C13)|BHK-21 C-13|BHK-21-C13|BHK-21/C13|BHK 21 CL13|BHK 21 C13|BHK21-C13|BHK-21 C 13|BHK 21/13|BHK21/C13|BHK21/13|BHK21 C13|BHK21C13|C13|BHK-21-ATCC	DOI=10.1093/jnci/30.4.795|Patent=US3228840|PubMed=4370432|PubMed=9180260|PubMed=14468055|PubMed=14207308|PubMed=19941903	Spontaneously immortalized cell line
1969	CVCL_1916	D-17	D 17|D17|OSA-D-17	PubMed=19147538|PubMed=21552385|PubMed=21801068|PubMed=21908323|PubMed=22849686|PubMed=22916246|PubMed=23365669|PubMed=25190452|PubMed=26842912|PubMed=27197945|PubMed=27257868|PubMed=31175136	Cancer cell line
1970	CVCL_1917	DAN		PubMed=2524600	Cancer cell line
1971	CVCL_1918	DSDh			Cancer cell line
1972	CVCL_1919	DSN		Patent=US5124263|PubMed=2524600	Cancer cell line
1973	CVCL_1920	RTG-2	RTG 2|RTG2|Rainbow Trout Gonad-2	CelloPub=CLPUB00103|DOI=10.1016/S1873-0140(05)80005-0|DOI=10.1111/j.1365-2761.1989.tb01290.x|DOI=10.1139/f78-164|DOI=10.3147/jsfp.28.27|DOI=10.3147/jsfp.30.23|DOI=10.3354/dao001209|PubMed=3410806|PubMed=5167740|PubMed=8736390|PubMed=11501281|PubMed=14007940|PubMed=19002917|PubMed=20420918|PubMed=28374170	Spontaneously immortalized cell line
1974	CVCL_1921	RTG-P1		PubMed=15043947|PubMed=28374170	Spontaneously immortalized cell line
1975	CVCL_1922	HeLa Kyoto	HeLa-Kyoto|HeLa (Kyoto)|HeLa(Kyoto)|HeLa 'Kyoto'|HeLa isolate Kyoto|Hela K	PubMed=26496610	Cancer cell line
1976	CVCL_1923	EMT6	EMT-6|Experimental Mammary Tumour-6	PubMed=4647494|PubMed=31220119	Cancer cell line
1977	CVCL_1924	EMT6/AR1	EMT6/AR1.0|EMT6/AR 1.0	PubMed=1968761|PubMed=2571735	Cancer cell line
1978	CVCL_1925	EMT6/AR10.0	EMT6/AR 10.0	PubMed=2571735	Cancer cell line
1979	CVCL_1926	HEK293T/17	HEK 293T/17|293T/17	Patent=WO1994019478A1|PubMed=7690960	Transformed cell line
1980	CVCL_1927	YNH-1		DOI=10.1016/B978-0-12-221970-2.50457-5|PubMed=9096702|PubMed=10354136|PubMed=10637496|PubMed=14504097|PubMed=23955599	Cancer cell line
1981	CVCL_1928	9L	GS-9L|GS9L|T9	PubMed=5547317|PubMed=7435138|PubMed=7760095|PubMed=9525831|PubMed=19381449	Cancer cell line
1982	CVCL_1929	1G1		PubMed=9208228	Hybridoma
1983	CVCL_1930	2A1		PubMed=2401203	Hybridoma
1984	CVCL_1931	2E10-H2		PubMed=3281371	Hybridoma
1985	CVCL_1932	2Hx-2	2HX-2	Patent=US4487829|PubMed=6339552|PubMed=7222481	Hybridoma
1986	CVCL_1933	2M6		PubMed=1879342|PubMed=1914140	Hybridoma
1987	CVCL_1934	4H1-A7		PubMed=3281371	Hybridoma
1988	CVCL_1935	7-TD-1	7.TD1|7TD1|7TDI	DOI=10.1007/978-94-011-3550-4_4|PubMed=2948184	Hybridoma
1989	CVCL_1936	72A1	72 A1	PubMed=6248876	Hybridoma
1990	CVCL_1940	A20	A-20	PubMed=310843|PubMed=22400032|PubMed=31220119	Cancer cell line
1991	CVCL_1941	A2780ADR	A2780-ADR|A2780 ADR	PubMed=20215515|PubMed=25230021	Cancer cell line
1992	CVCL_1942	A2780cis	A2780Cis|A2780CIS|A2780_CIS|A2780 CIS	PubMed=20215515|PubMed=22585861|PubMed=25230021|PubMed=28273451	Cancer cell line
1993	CVCL_1943	A4.1025	A4-1025	PubMed=7531198	Hybridoma
1994	CVCL_1944	A4.1077	A4-1077|4A.1077	PubMed=7531198	Hybridoma
1995	CVCL_1945	A4.840	A4-840|4A.840	PubMed=7531198|PubMed=7687223	Hybridoma
1996	CVCL_1946	A4.951	A4-951|4A.951	PubMed=7687223	Hybridoma
1997	CVCL_1948	AM-C6SC8	AMC6SC8|AMc6sc8	DOI=10.1007/BF03191992	Spontaneously immortalized cell line
1998	CVCL_1950	B16V	B-16V	PubMed=3730255	Cancer cell line
[truncated: 38,991 more rows]

## Sheet: CMP
	code	name	ic_gocc
0	GO:0000015	phosphopyruvate hydratase complex	1
1	GO:0000109	nucleotide-excision repair complex	0.724
2	GO:0000110	nucleotide-excision repair factor 1 complex	1
3	GO:0000111	nucleotide-excision repair factor 2 complex	1
4	GO:0000112	nucleotide-excision repair factor 3 complex	1
5	GO:0000113	nucleotide-excision repair factor 4 complex	1
6	GO:0000118	histone deacetylase complex	0.684
7	GO:0000120	RNA polymerase I transcription regulator complex	0.834
8	GO:0000123	histone acetyltransferase complex	0.624
9	GO:0000124	SAGA complex	1
10	GO:0000125	PCAF complex	1
11	GO:0000126	transcription factor TFIIIB complex	0.868
12	GO:0000127	transcription factor TFIIIC complex	1
13	GO:0000133	polarisome	0.807
14	GO:0000136	alpha-1,6-mannosyltransferase complex	1
15	GO:0000137	Golgi cis cisterna	1
16	GO:0000138	Golgi trans cisterna	1
17	GO:0000139	Golgi membrane	0.785
18	GO:0000142	cellular bud neck contractile ring	1
19	GO:0000144	cellular bud neck septin ring	1
20	GO:0000145	exocyst	1
21	GO:0000148	1,3-beta-D-glucan synthase complex	1
22	GO:0000151	ubiquitin ligase complex	0.526
23	GO:0000152	nuclear ubiquitin ligase complex	0.737
24	GO:0000153	cytoplasmic ubiquitin ligase complex	0.737
25	GO:0000159	protein phosphatase type 2A complex	1
26	GO:0000164	protein phosphatase type 1 complex	1
27	GO:0000172	ribonuclease MRP complex	1
28	GO:0000176	nuclear exosome (RNase complex)	0.917
29	GO:0000177	cytoplasmic exosome (RNase complex)	0.868
30	GO:0000178	exosome (RNase complex)	0.785
31	GO:0000214	tRNA-intron endonuclease complex	1
32	GO:0000220	vacuolar proton-transporting V-type ATPase, V0 domain	0.917
33	GO:0000221	vacuolar proton-transporting V-type ATPase, V1 domain	0.917
34	GO:0000222	plasma membrane proton-transporting V-type ATPase, V0 domain	1
35	GO:0000223	plasma membrane proton-transporting V-type ATPase, V1 domain	1
36	GO:0000228	nuclear chromosome	0.868
37	GO:0000229	cytoplasmic chromosome	0.834
38	GO:0000235	astral microtubule	0.868
39	GO:0000242	pericentriolar material	1
40	GO:0000243	commitment complex	1
41	GO:0000262	mitochondrial chromosome	1
42	GO:0000274	mitochondrial proton-transporting ATP synthase, stator stalk	1
43	GO:0000275	mitochondrial proton-transporting ATP synthase complex, catalytic sector F(1)	1
44	GO:0000276	mitochondrial proton-transporting ATP synthase complex, coupling factor F(o)	1
45	GO:0000306	extrinsic component of vacuolar membrane	0.834
46	GO:0000307	cyclin-dependent protein kinase holoenzyme complex	0.605
47	GO:0000308	cytoplasmic cyclin-dependent protein kinase holoenzyme complex	1
48	GO:0000311	plastid large ribosomal subunit	0.917
49	GO:0000312	plastid small ribosomal subunit	0.917
50	GO:0000313	organellar ribosome	0.834
51	GO:0000314	organellar small ribosomal subunit	0.834
52	GO:0000315	organellar large ribosomal subunit	0.834
53	GO:0000322	storage vacuole	0.834
54	GO:0000323	lytic vacuole	0.668
55	GO:0000324	fungal-type vacuole	1
56	GO:0000325	plant-type vacuole	0.834
57	GO:0000326	protein storage vacuole	1
58	GO:0000327	lytic vacuole within protein storage vacuole	1
59	GO:0000328	fungal-type vacuole lumen	1
60	GO:0000329	fungal-type vacuole membrane	1
61	GO:0000330	plant-type vacuole lumen	0.917
62	GO:0000331	contractile vacuole	1
63	GO:0000333	telomerase catalytic core complex	1
64	GO:0000343	plastid-encoded plastid RNA polymerase complex A	1
65	GO:0000344	plastid-encoded plastid RNA polymerase complex B	1
66	GO:0000345	cytosolic DNA-directed RNA polymerase complex	1
67	GO:0000346	transcription export complex	1
68	GO:0000347	THO complex	0.868
69	GO:0000399	cellular bud neck septin structure	0.834
70	GO:0000407	phagophore assembly site	1
71	GO:0000408	EKC/KEOPS complex	1
72	GO:0000417	HIR complex	1
73	GO:0000418	RNA polymerase IV complex	1
74	GO:0000419	RNA polymerase V complex	1
75	GO:0000421	autophagosome membrane	0.917
76	GO:0000427	plastid-encoded plastid RNA polymerase complex	0.868
77	GO:0000428	DNA-directed RNA polymerase complex	0.684
78	GO:0000438	core TFIIH complex portion of holo TFIIH complex	1
79	GO:0000439	transcription factor TFIIH core complex	0.868
80	GO:0000440	core TFIIH complex portion of NEF3 complex	1
81	GO:0000444	MIS12/MIND type complex	0.917
82	GO:0000445	THO complex part of transcription export complex	1
83	GO:0000446	nucleoplasmic THO complex	1
84	GO:0000500	RNA polymerase I upstream activating factor complex	1
85	GO:0000502	proteasome complex	0.785
86	GO:0000506	glycosylphosphatidylinositol-N-acetylglucosaminyltransferase (GPI-GnT) complex	1
87	GO:0000775	chromosome, centromeric region	0.868
88	GO:0000776	kinetochore	0.868
89	GO:0000777	condensed chromosome kinetochore	0.917
90	GO:0000778	condensed nuclear chromosome kinetochore	1
91	GO:0000779	condensed chromosome, centromeric region	0.917
92	GO:0000780	condensed nuclear chromosome, centromeric region	1
93	GO:0000781	chromosome, telomeric region	0.807
94	GO:0000782	telomere cap complex	0.807
95	GO:0000783	nuclear telomere cap complex	0.868
96	GO:0000784	nuclear chromosome, telomeric region	0.917
97	GO:0000785	chromatin	0.609
98	GO:0000786	nucleosome	0.834
99	GO:0000787	cytoplasmic nucleosome	1
100	GO:0000788	nuclear nucleosome	1
101	GO:0000789	cytoplasmic chromatin	1
102	GO:0000790	nuclear chromatin	0.692
103	GO:0000791	euchromatin	0.917
104	GO:0000792	heterochromatin	0.66
105	GO:0000793	condensed chromosome	0.917
106	GO:0000794	condensed nuclear chromosome	1
107	GO:0000795	synaptonemal complex	1
108	GO:0000796	condensin complex	0.868
109	GO:0000797	condensin core heterodimer	1
110	GO:0000798	nuclear cohesin complex	0.868
111	GO:0000799	nuclear condensin complex	1
112	GO:0000800	lateral element	1
113	GO:0000801	central element	1
114	GO:0000802	transverse filament	1
115	GO:0000803	sex chromosome	0.737
116	GO:0000804	W chromosome	1
117	GO:0000805	X chromosome	0.917
118	GO:0000806	Y chromosome	1
119	GO:0000807	Z chromosome	1
120	GO:0000808	origin recognition complex	0.868
121	GO:0000809	cytoplasmic origin of replication recognition complex	1
122	GO:0000811	GINS complex	1
123	GO:0000812	Swr1 complex	1
124	GO:0000813	ESCRT I complex	1
125	GO:0000814	ESCRT II complex	1
126	GO:0000815	ESCRT III complex	1
127	GO:0000817	COMA complex	1
128	GO:0000818	nuclear MIS12/MIND complex	1
129	GO:0000835	ER ubiquitin ligase complex	0.785
130	GO:0000836	Hrd1p ubiquitin ligase complex	0.868
131	GO:0000837	Doa10p ubiquitin ligase complex	1
132	GO:0000838	Hrd1p ubiquitin ligase ERAD-M complex	1
133	GO:0000839	Hrd1p ubiquitin ligase ERAD-L complex	1
134	GO:0000922	spindle pole	0.868
135	GO:0000923	equatorial microtubule organizing center	1
136	GO:0000924	gamma-tubulin ring complex, centrosomal	1
137	GO:0000927	gamma-tubulin small complex, centrosomal	1
138	GO:0000928	gamma-tubulin small complex, spindle pole body	0.917
139	GO:0000930	gamma-tubulin complex	0.702
140	GO:0000931	gamma-tubulin large complex	0.767
141	GO:0000932	P-body	1
142	GO:0000933	adventitious septum	1
143	GO:0000934	porous cell septum	0.917
144	GO:0000935	division septum	0.868
145	GO:0000936	primary cell septum	1
146	GO:0000937	dolipore septum	1
147	GO:0000938	GARP complex	1
148	GO:0000939	condensed chromosome inner kinetochore	0.917
149	GO:0000940	condensed chromosome outer kinetochore	0.868
150	GO:0000941	condensed nuclear chromosome inner kinetochore	1
151	GO:0000942	condensed nuclear chromosome outer kinetochore	0.917
152	GO:0000943	retrotransposon nucleocapsid	1
153	GO:0000974	Prp19 complex	1
154	GO:0001114	protein-DNA-RNA complex	0.917
155	GO:0001401	SAM complex	1
156	GO:0001405	PAM complex, Tim23 associated import motor	1
157	GO:0001411	hyphal tip	1
158	GO:0001518	voltage-gated sodium channel complex	1
159	GO:0001520	outer dense fiber	1
160	GO:0001527	microfibril	1
161	GO:0001533	cornified envelope	1
162	GO:0001534	radial spoke	1
163	GO:0001535	radial spoke head	1
164	GO:0001536	radial spoke stalk	1
165	GO:0001650	fibrillar center	1
166	GO:0001651	dense fibrillar component	1
167	GO:0001652	granular component	1
168	GO:0001669	acrosomal vesicle	1
169	GO:0001673	male germ cell nucleus	1
170	GO:0001674	female germ cell nucleus	0.917
171	GO:0001725	stress fiber	1
172	GO:0001726	ruffle	1
173	GO:0001739	sex chromatin	0.868
174	GO:0001740	Barr body	1
175	GO:0001741	XY body	1
176	GO:0001750	photoreceptor outer segment	0.868
177	GO:0001772	immunological synapse	1
178	GO:0001891	phagocytic cup	1
179	GO:0001917	photoreceptor inner segment	1
180	GO:0001931	uropod	1
181	GO:0001939	female pronucleus	1
182	GO:0001940	male pronucleus	1
[truncated: 3,809 more rows]

## Sheet: CHE
	code	name
[truncated: 115,002 more rows]

## Sheet: CPD
	code	name
[truncated: 153,367 more rows]

[truncated: 8 more sheets: DIS, DOM, GEN, MFN, PWY, PHC, TIS, pruned_general_terms]
